# Supplementary material for: Glaucomatous changes in lamina pores shape within the lamina cribrosa using wide bandwidth, femtosecond mode-locked laser OCT
Source: PLoS One. 2017 Jul 25;12(7):e0181675. doi: 10.1371/journal.pone.0181675 (PMC5526571; doi:10.1371/journal.pone.0181675)
Supplement: S1 Dataset — (XLSX) [file pone.0181675.s002.xlsx]

## Sheet: Median 
glaucoma	ID	age	sex	MD	SEQ	OD/OS	depth	superior中inferior	ratio
glaucoma	9	71	M	-15.2	-6	OD	0 µm	superior	1.36936
glaucoma	9	71	M	-15.2	-6	OD	0 µm	temporal	1.3986
glaucoma	9	71	M	-15.2	-6	OD	0 µm	inferior	1.455
glaucoma	9	71	M	-15.2	-6	OD	40 µm	superior	1.0432
glaucoma	9	71	M	-15.2	-6	OD	40 µm	temporal	1.20819
glaucoma	9	71	M	-15.2	-6	OD	40 µm	inferior	1.43684
glaucoma	9	71	M	-15.2	-6	OD	80 µm	superior	1.207
glaucoma	9	71	M	-15.2	-6	OD	80 µm	temporal	1.0936
glaucoma	9	71	M	-15.2	-6	OD	80 µm	inferior	1.44903
glaucoma	43	61	M	-3.3	1.25	OD	0 µm	superior	3.25
glaucoma	43	61	M	-3.3	1.25	OD	0 µm	temporal	2.12818
glaucoma	43	61	M	-3.3	1.25	OD	0 µm	inferior	1.9375
glaucoma	43	61	M	-3.3	1.25	OD	40 µm	superior	1.67144
glaucoma	43	61	M	-3.3	1.25	OD	40 µm	temporal	1.39321
glaucoma	43	61	M	-3.3	1.25	OD	40 µm	inferior	1.54383
glaucoma	43	61	M	-3.3	1.25	OD	80 µm	superior	1.58133
glaucoma	43	61	M	-3.3	1.25	OD	80 µm	temporal	1.3333
glaucoma	43	61	M	-3.3	1.25	OD	80 µm	inferior	1.21095
glaucoma	43	61	M	-3.3	1.25	OS	0 µm	superior	2.94706
glaucoma	43	61	M	-3.3	1.25	OS	0 µm	temporal	2.23653
glaucoma	43	61	M	-3.3	1.25	OS	0 µm	inferior	2.31683
glaucoma	43	61	M	-3.3	1.25	OS	40 µm	superior	2.41
glaucoma	43	61	M	-3.3	1.25	OS	40 µm	temporal	2.26582
glaucoma	43	61	M	-3.3	1.25	OS	40 µm	inferior	1.86476
glaucoma	43	61	M	-3.3	1.25	OS	80 µm	superior	1.21229
glaucoma	43	61	M	-3.3	1.25	OS	80 µm	temporal	1.22423
glaucoma	43	61	M	-3.3	1.25	OS	80 µm	inferior	1.33333
glaucoma	45	51	F	-5.73	-5	OD	0 µm	superior	2.14286
glaucoma	45	51	F	-5.73	-5	OD	0 µm	temporal	3.125
glaucoma	45	51	F	-5.73	-5	OD	0 µm	inferior	1.375
glaucoma	45	51	F	-5.73	-5	OD	40 µm	superior	2.25
glaucoma	45	51	F	-5.73	-5	OD	40 µm	temporal	2.16667
glaucoma	45	51	F	-5.73	-5	OD	40 µm	inferior	1.2
glaucoma	45	51	F	-5.73	-5	OD	80 µm	superior	1.18182
glaucoma	45	51	F	-5.73	-5	OD	80 µm	temporal	1.33333
glaucoma	45	51	F	-5.73	-5	OD	80 µm	inferior	1.125
glaucoma	46	74	M	-17.22	-0.25	OD	0 µm	superior	2.55569
glaucoma	46	74	M	-17.22	-0.25	OD	0 µm	temporal	2.655
glaucoma	46	74	M	-17.22	-0.25	OD	0 µm	inferior	1.96434
glaucoma	46	74	M	-17.22	-0.25	OD	40 µm	superior	1.25
glaucoma	46	74	M	-17.22	-0.25	OD	40 µm	temporal	1
glaucoma	46	74	M	-17.22	-0.25	OD	40 µm	inferior	1.625
glaucoma	46	74	M	-17.22	-0.25	OD	80 µm	superior	1.36364
glaucoma	46	74	M	-17.22	-0.25	OD	80 µm	temporal	2
glaucoma	46	74	M	-17.22	-0.25	OD	80 µm	inferior	2
glaucoma	46	74	M	-5.39	-2.63	OS	0 µm	superior	3.14286
glaucoma	46	74	M	-5.39	-2.63	OS	0 µm	temporal	2.6
glaucoma	46	74	M	-5.39	-2.63	OS	0 µm	inferior	1.875
glaucoma	46	74	M	-5.39	-2.63	OS	40 µm	superior	1.75
glaucoma	46	74	M	-5.39	-2.63	OS	40 µm	temporal	1.7
glaucoma	46	74	M	-5.39	-2.63	OS	40 µm	inferior	2.25
glaucoma	46	74	M	-5.39	-2.63	OS	80 µm	superior	1.16667
glaucoma	46	74	M	-5.39	-2.63	OS	80 µm	temporal	1.11111
glaucoma	46	74	M	-5.39	-2.63	OS	80 µm	inferior	1.5
glaucoma	53	48	F	-25.86	-4.25	OS	0 µm	superior	2.5
glaucoma	53	48	F	-25.86	-4.25	OS	0 µm	temporal	1.4
glaucoma	53	48	F	-25.86	-4.25	OS	0 µm	inferior	1.8
glaucoma	53	48	F	-25.86	-4.25	OS	40 µm	superior	2
glaucoma	53	48	F	-25.86	-4.25	OS	40 µm	temporal	1.333
glaucoma	53	48	F	-25.86	-4.25	OS	40 µm	inferior	1.75
glaucoma	53	48	F	-25.86	-4.25	OS	80 µm	superior	1.75
glaucoma	53	48	F	-25.86	-4.25	OS	80 µm	temporal	1.27
glaucoma	53	48	F	-25.86	-4.25	OS	80 µm	inferior	1.55
glaucoma	55	70	F	-20.71	1	OS	0 µm	superior	1.85
glaucoma	55	70	F	-20.71	1	OS	0 µm	temporal	1.27273
glaucoma	55	70	F	-20.71	1	OS	0 µm	inferior	1.67
glaucoma	55	70	F	-20.71	1	OS	40 µm	superior	1.55556
glaucoma	55	70	F	-20.71	1	OS	40 µm	temporal	1.5
glaucoma	55	70	F	-20.71	1	OS	40 µm	inferior	1.66667
glaucoma	55	70	F	-20.71	1	OS	80 µm	superior	1.2
glaucoma	55	70	F	-20.71	1	OS	80 µm	temporal	1.69231
glaucoma	55	70	F	-20.71	1	OS	80 µm	inferior	1.16667
glaucoma	57	73	M	-15.52	0.625	OD	0 µm	superior	1.61538
glaucoma	57	73	M	-15.52	0.625	OD	0 µm	temporal	1.85714
glaucoma	57	73	M	-15.52	0.625	OD	0 µm	inferior	1.2
glaucoma	57	73	M	-15.52	0.625	OD	40 µm	superior	1.07692
glaucoma	57	73	M	-15.52	0.625	OD	40 µm	temporal	1.36364
glaucoma	57	73	M	-15.52	0.625	OD	40 µm	inferior	1.625
glaucoma	57	73	M	-15.52	0.625	OD	80 µm	superior	1.5
glaucoma	57	73	M	-15.52	0.625	OD	80 µm	temporal	1.5
glaucoma	57	73	M	-15.52	0.625	OD	80 µm	inferior	1.66667
glaucoma	21	64	M	-3.4	-0.375	OS	0 µm	superior	1.36111
glaucoma	21	64	M	-3.4	-0.375	OS	0 µm	temporal	1.39195
glaucoma	21	64	M	-3.4	-0.375	OS	0 µm	inferior	1.18023
glaucoma	21	64	M	-3.4	-0.375	OS	40 µm	superior	1.48
glaucoma	21	64	M	-3.4	-0.375	OS	40 µm	temporal	1.47714
glaucoma	21	64	M	-3.4	-0.375	OS	40 µm	inferior	1.14197
glaucoma	21	64	M	-3.4	-0.375	OS	80 µm	superior	1.25
glaucoma	21	64	M	-3.4	-0.375	OS	80 µm	temporal	1.23
glaucoma	21	64	M	-3.4	-0.375	OS	80 µm	inferior	1.84462
glaucoma	29	69	M	-3.9	-0.875	OD	0 µm	superior	3.21
glaucoma	29	69	M	-3.9	-0.875	OD	0 µm	temporal	2.3
glaucoma	29	69	M	-3.9	-0.875	OD	0 µm	inferior	2.25
glaucoma	29	69	M	-3.9	-0.875	OD	40 µm	superior	3.45
glaucoma	29	69	M	-3.9	-0.875	OD	40 µm	temporal	1.48
glaucoma	29	69	M	-3.9	-0.875	OD	40 µm	inferior	2.49429
glaucoma	29	69	M	-3.9	-0.875	OD	80 µm	superior	1.41667
glaucoma	29	69	M	-3.9	-0.875	OD	80 µm	temporal	2.25
glaucoma	29	69	M	-3.9	-0.875	OD	80 µm	inferior	1.1
glaucoma	29	69	M	-1.2	-0.625	OS	0 µm	superior	2
glaucoma	29	69	M	-1.2	-0.625	OS	0 µm	inferior	2.22222
glaucoma	29	69	M	-1.2	-0.625	OS	0 µm	temporal	2.4
glaucoma	29	69	M	-1.2	-0.625	OS	40 µm	superior	1.42857
glaucoma	29	69	M	-1.2	-0.625	OS	40 µm	temporal	1.125
glaucoma	29	69	M	-1.2	-0.625	OS	40 µm	inferior	1.77778
glaucoma	29	69	M	-1.2	-0.625	OS	80 µm	superior	1.26316
glaucoma	29	69	M	-1.2	-0.625	OS	80 µm	temporal	1.4
glaucoma	29	69	M	-1.2	-0.625	OS	80 µm	inferior	1.36364
glaucoma	41	57	M	-12	-9	OD	0 µm	superior	2
glaucoma	41	57	M	-12	-9	OD	0 µm	temporal	1.7
glaucoma	41	57	M	-12	-9	OD	0 µm	inferior	1.77778
glaucoma	41	57	M	-12	-9	OD	40 µm	superior	1.4
glaucoma	41	57	M	-12	-9	OD	40 µm	temporal	1.5
glaucoma	41	57	M	-12	-9	OD	40 µm	inferior	1.44444
glaucoma	41	57	M	-12	-9	OD	80 µm	superior	1.39
glaucoma	41	57	M	-12	-9	OD	80 µm	temporal	1.4
glaucoma	41	57	M	-12	-9	OD	80 µm	inferior	1.4
normal	6	41	F	0.08	-1.5	OS	0 µm	superior	1.75
normal	6	45	F	0.08	-1.5	OS	0 µm	temporal	1.66667
normal	6	48	F	0.08	-1.5	OS	0 µm	inferior	1.72727
normal	6	50	F	0.08	-1.5	OS	40 µm	superior	1.44444
normal	6	53	F	0.08	-1.5	OS	40 µm	temporal	1.25
normal	6	57	F	0.08	-1.5	OS	40 µm	inferior	1.09091
normal	6	59	F	0.08	-1.5	OS	80 µm	superior	1.36364
normal	6	62	F	0.08	-1.5	OS	80 µm	temporal	1.28571
normal	6	66	F	0.08	-1.5	OS	80 µm	inferior	1.66667
normal	7	39	F	0.12	-1.5	OD	0 µm	superior	1.625
normal	7	39	F	0.12	-1.5	OD	0 µm	temporal	2.2
normal	7	39	F	0.12	-1.5	OD	0 µm	inferior	2.25
normal	7	39	F	0.12	-1.5	OD	40 µm	superior	1.41667
normal	7	39	F	0.12	-1.5	OD	40 µm	temporal	1.15385
normal	7	39	F	0.12	-1.5	OD	40 µm	inferior	1.42857
normal	7	39	F	0.12	-1.5	OD	80 µm	superior	1.77778
normal	7	39	F	0.12	-1.5	OD	80 µm	temporal	1.28571
normal	7	39	F	0.12	-1.5	OD	80 µm	inferior	1.66667
normal	7	39	F	0.22	-1.5	OS	0 µm	superior	1.375
normal	7	39	F	0.22	-1.5	OS	0 µm	temporal	1.54545
normal	7	39	F	0.22	-1.5	OS	0 µm	inferior	1.625
normal	7	39	F	0.22	-1.5	OS	40 µm	superior	1.16667
normal	7	39	F	0.22	-1.5	OS	40 µm	temporal	1.85714
normal	7	39	F	0.22	-1.5	OS	40 µm	inferior	1.375
normal	7	39	F	0.22	-1.5	OS	80 µm	superior	1.5
normal	7	39	F	0.22	-1.5	OS	80 µm	temporal	1.2
normal	7	39	F	0.22	-1.5	OS	80 µm	inferior	1.36364
normal	8	30	M	-0.25	-3.5	OD	0 µm	superior	1.625
normal	8	30	M	-0.25	-3.5	OD	0 µm	temporal	1.6
normal	8	30	M	-0.25	-3.5	OD	0 µm	inferior	1.14286
normal	8	30	M	-0.25	-3.5	OD	40 µm	superior	1.55556
normal	8	30	M	-0.25	-3.5	OD	40 µm	temporal	1.30769
normal	8	30	M	-0.25	-3.5	OD	40 µm	inferior	1.42857
normal	8	30	M	-0.25	-3.5	OD	80 µm	superior	1.22222
normal	8	30	M	-0.25	-3.5	OD	80 µm	temporal	1.125
normal	8	30	M	-0.25	-3.5	OD	80 µm	inferior	1.35714
normal	8	30	M	-0.34	-4	OS	0 µm	superior	1.5
normal	8	30	M	-0.34	-4	OS	0 µm	temporal	1.5
normal	8	30	M	-0.34	-4	OS	0 µm	inferior	1.33333
normal	8	30	M	-0.34	-4	OS	40 µm	superior	1.45455
normal	8	30	M	-0.34	-4	OS	40 µm	temporal	1.45455
normal	8	30	M	-0.34	-4	OS	40 µm	inferior	1.55556
normal	8	30	M	-0.34	-4	OS	80 µm	superior	1.25
normal	8	30	M	-0.34	-4	OS	80 µm	temporal	1.5
normal	8	30	M	-0.34	-4	OS	80 µm	inferior	1.4
normal	12	28	M	0.82	-0.5	OD	0 µm	superior	1.33333
normal	12	28	M	0.82	-0.5	OD	0 µm	temporal	2.14286
normal	12	28	M	0.82	-0.5	OD	0 µm	inferior	1.375
normal	12	28	M	0.82	-0.5	OD	40 µm	superior	1.47059
normal	12	28	M	0.82	-0.5	OD	40 µm	temporal	1.33333
normal	12	28	M	0.82	-0.5	OD	40 µm	inferior	1.66667
normal	12	28	M	0.82	-0.5	OD	80 µm	superior	1.33333
normal	12	28	M	0.82	-0.5	OD	80 µm	temporal	1.45455
normal	12	28	M	0.82	-0.5	OD	80 µm	inferior	1.21429
normal	12	28	M	0.45	-0.5	OS	0 µm	superior	1.85714
normal	12	28	M	0.45	-0.5	OS	0 µm	temporal	1.42857
normal	12	28	M	0.45	-0.5	OS	0 µm	inferior	1.63
normal	12	28	M	0.45	-0.5	OS	40 µm	superior	1.54545
normal	12	28	M	0.45	-0.5	OS	40 µm	temporal	1.25
normal	12	28	M	0.45	-0.5	OS	40 µm	inferior	1.7
normal	12	28	M	0.45	-0.5	OS	80 µm	superior	1.11111
normal	12	28	M	0.45	-0.5	OS	80 µm	temporal	1.5
normal	12	28	M	0.45	-0.5	OS	80 µm	inferior	1.25
normal	13	30	F	-0.1	-0.25	OD	0 µm	superior	1.6
normal	13	30	F	-0.1	-0.25	OD	0 µm	temporal	1.66667
normal	13	30	F	-0.1	-0.25	OD	0 µm	inferior	1.36364
normal	13	30	F	-0.1	-0.25	OD	40 µm	superior	1.33333
normal	13	30	F	-0.1	-0.25	OD	40 µm	temporal	1.38462
normal	13	30	F	-0.1	-0.25	OD	40 µm	inferior	1.36364
normal	13	30	F	-0.1	-0.25	OD	80 µm	superior	1.66667
normal	13	30	F	-0.1	-0.25	OD	80 µm	temporal	1.42857
normal	13	30	F	-0.1	-0.25	OD	80 µm	inferior	1.55556
normal	13	30	F	-0.33	-1.25	OS	0 µm	superior	1.75
normal	13	30	F	-0.33	-1.25	OS	0 µm	temporal	1.875
normal	13	30	F	-0.33	-1.25	OS	0 µm	inferior	1.81818
normal	13	30	F	-0.33	-1.25	OS	40 µm	superior	1.57895
normal	13	30	F	-0.33	-1.25	OS	40 µm	temporal	1.5
normal	13	30	F	-0.33	-1.25	OS	40 µm	inferior	1.27273
normal	13	30	F	-0.33	-1.25	OS	80 µm	superior	1.09091
normal	13	30	F	-0.33	-1.25	OS	80 µm	temporal	1.07143
normal	13	30	F	-0.33	-1.25	OS	80 µm	inferior	1.54545
normal	16	37	F	0.15	1	OD	0 µm	superior	1.85714
normal	16	37	F	0.15	1	OD	0 µm	temporal	2.27273
normal	16	37	F	0.15	1	OD	0 µm	inferior	1.23077
normal	16	37	F	0.15	1	OD	40 µm	superior	1.83333
normal	16	37	F	0.15	1	OD	40 µm	temporal	1.28571
normal	16	37	F	0.15	1	OD	40 µm	inferior	1.28571
normal	16	37	F	0.15	1	OD	80 µm	superior	1.6
normal	16	37	F	0.15	1	OD	80 µm	temporal	1.42857
normal	16	37	F	0.15	1	OD	80 µm	inferior	1.17647

## Sheet: Raw_data
glaucoma	ID	ID_side	age	sex	IOP	cpRNFL	MD	SEQ	OD/OS	depth	location	ratio
glaucoma	9	9OD	71	M	18	59	-15.2	-6	OD	Anterior Surface	superior	1.54528
glaucoma	9	9OD	71	M	18	59	-15.2	-6	OD	Anterior Surface	superior	1.3496
glaucoma	9	9OD	71	M	18	59	-15.2	-6	OD	Anterior Surface	superior	1.36936
glaucoma	9	9OD	71	M	18	59	-15.2	-6	OD	Anterior Surface	temporal	1.3986
glaucoma	9	9OD	71	M	18	59	-15.2	-6	OD	Anterior Surface	temporal	1.48354
glaucoma	9	9OD	71	M	18	59	-15.2	-6	OD	Anterior Surface	temporal	1.13015
glaucoma	9	9OD	71	M	18	59	-15.2	-6	OD	Anterior Surface	superior	1.0025
glaucoma	9	9OD	71	M	18	59	-15.2	-6	OD	Anterior Surface	inferior	1.0119
glaucoma	9	9OD	71	M	18	59	-15.2	-6	OD	Anterior Surface	inferior	1.455
glaucoma	9	9OD	71	M	18	59	-15.2	-6	OD	40 µm	superior	1.00909
glaucoma	9	9OD	71	M	18	59	-15.2	-6	OD	40 µm	superior	1.0432
glaucoma	9	9OD	71	M	18	59	-15.2	-6	OD	40 µm	superior	1.31789
glaucoma	9	9OD	71	M	18	59	-15.2	-6	OD	40 µm	temporal	1.20819
glaucoma	9	9OD	71	M	18	59	-15.2	-6	OD	40 µm	temporal	1.00261
glaucoma	9	9OD	71	M	18	59	-15.2	-6	OD	40 µm	temporal	1.59491
glaucoma	9	9OD	71	M	18	59	-15.2	-6	OD	40 µm	inferior	1.453
glaucoma	9	9OD	71	M	18	59	-15.2	-6	OD	40 µm	inferior	1.43684
glaucoma	9	9OD	71	M	18	59	-15.2	-6	OD	40 µm	inferior	1.16556
glaucoma	9	9OD	71	M	18	59	-15.2	-6	OD	80 µm	superior	1.05405
glaucoma	9	9OD	71	M	18	59	-15.2	-6	OD	80 µm	superior	1.41579
glaucoma	9	9OD	71	M	18	59	-15.2	-6	OD	80 µm	superior	1.207
glaucoma	9	9OD	71	M	18	59	-15.2	-6	OD	80 µm	temporal	1.0936
glaucoma	9	9OD	71	M	18	59	-15.2	-6	OD	80 µm	temporal	1.19204
glaucoma	9	9OD	71	M	18	59	-15.2	-6	OD	80 µm	temporal	1.0024
glaucoma	9	9OD	71	M	18	59	-15.2	-6	OD	80 µm	inferior	1.0932
glaucoma	9	9OD	71	M	18	59	-15.2	-6	OD	80 µm	inferior	1.45233
glaucoma	9	9OD	71	M	18	59	-15.2	-6	OD	80 µm	inferior	1.44903
glaucoma	43	43OD	61	M	17	61	-3.3	1.25	OD	Anterior Surface	superior	5.25125
glaucoma	43	43OD	61	M	17	61	-3.3	1.25	OD	Anterior Surface	superior	3.01357
glaucoma	43	43OD	61	M	17	61	-3.3	1.25	OD	Anterior Surface	superior	3.25
glaucoma	43	43OD	61	M	17	61	-3.3	1.25	OD	Anterior Surface	temporal	3.54027
glaucoma	43	43OD	61	M	17	61	-3.3	1.25	OD	Anterior Surface	temporal	2.12818
glaucoma	43	43OD	61	M	17	61	-3.3	1.25	OD	Anterior Surface	temporal	1.726
glaucoma	43	43OD	61	M	17	61	-3.3	1.25	OD	Anterior Surface	inferior	1.9375
glaucoma	43	43OD	61	M	17	61	-3.3	1.25	OD	Anterior Surface	inferior	1.06464
glaucoma	43	43OD	61	M	17	61	-3.3	1.25	OD	Anterior Surface	inferior	2.23653
glaucoma	43	43OD	61	M	17	61	-3.3	1.25	OD	40 µm	superior	1.67144
glaucoma	43	43OD	61	M	17	61	-3.3	1.25	OD	40 µm	superior	1.15808
glaucoma	43	43OD	61	M	17	61	-3.3	1.25	OD	40 µm	superior	3.14571
glaucoma	43	43OD	61	M	17	61	-3.3	1.25	OD	40 µm	temporal	1.628
glaucoma	43	43OD	61	M	17	61	-3.3	1.25	OD	40 µm	temporal	1.39321
glaucoma	43	43OD	61	M	17	61	-3.3	1.25	OD	40 µm	temporal	1.18327
glaucoma	43	43OD	61	M	17	61	-3.3	1.25	OD	40 µm	inferior	1.54383
glaucoma	43	43OD	61	M	17	61	-3.3	1.25	OD	80 µm	superior	1.91778
glaucoma	43	43OD	61	M	17	61	-3.3	1.25	OD	80 µm	superior	1.43381
glaucoma	43	43OD	61	M	17	61	-3.3	1.25	OD	80 µm	superior	1.58133
glaucoma	43	43OD	61	M	17	61	-3.3	1.25	OD	80 µm	temporal	1.35022
glaucoma	43	43OD	61	M	17	61	-3.3	1.25	OD	80 µm	temporal	1.10636
glaucoma	43	43OD	61	M	17	61	-3.3	1.25	OD	80 µm	inferior	1.21095
glaucoma	43	43OS	61	M	17	57	-3.3	1.25	OS	Anterior Surface	superior	2.45083
glaucoma	43	43OS	61	M	17	57	-3.3	1.25	OS	Anterior Surface	superior	2.983
glaucoma	43	43OS	61	M	17	57	-3.3	1.25	OS	Anterior Surface	superior	2.94706
glaucoma	43	43OS	61	M	17	57	-3.3	1.25	OS	Anterior Surface	temporal	2.18336
glaucoma	43	43OS	61	M	17	57	-3.3	1.25	OS	Anterior Surface	temporal	2.23653
glaucoma	43	43OS	61	M	17	57	-3.3	1.25	OS	Anterior Surface	temporal	3.43143
glaucoma	43	43OS	61	M	17	57	-3.3	1.25	OS	Anterior Surface	inferior	2.31683
glaucoma	43	43OS	61	M	17	57	-3.3	1.25	OS	Anterior Surface	inferior	1.61692
glaucoma	43	43OS	61	M	17	57	-3.3	1.25	OS	40 µm	superior	2.55778
glaucoma	43	43OS	61	M	17	57	-3.3	1.25	OS	40 µm	superior	1.65184
glaucoma	43	43OS	61	M	17	57	-3.3	1.25	OS	40 µm	superior	4.18
glaucoma	43	43OS	61	M	17	57	-3.3	1.25	OS	40 µm	temporal	3.12407
glaucoma	43	43OS	61	M	17	57	-3.3	1.25	OS	40 µm	temporal	1.29751
glaucoma	43	43OS	61	M	17	57	-3.3	1.25	OS	40 µm	temporal	2.26582
glaucoma	43	43OS	61	M	17	57	-3.3	1.25	OS	40 µm	inferior	1.57111
glaucoma	43	43OS	61	M	17	57	-3.3	1.25	OS	40 µm	inferior	2.57376
glaucoma	43	43OS	61	M	17	57	-3.3	1.25	OS	40 µm	inferior	1.86476
glaucoma	43	43OS	61	M	17	57	-3.3	1.25	OS	80 µm	superior	1.39091
glaucoma	43	43OS	61	M	17	57	-3.3	1.25	OS	80 µm	superior	1.21229
glaucoma	43	43OS	61	M	17	57	-3.3	1.25	OS	80 µm	superior	1.20385
glaucoma	43	43OS	61	M	17	57	-3.3	1.25	OS	80 µm	temporal	1.22423
glaucoma	43	43OS	61	M	17	57	-3.3	1.25	OS	80 µm	temporal	1.01637
glaucoma	43	43OS	61	M	17	57	-3.3	1.25	OS	80 µm	temporal	1.37647
glaucoma	43	43OS	61	M	17	57	-3.3	1.25	OS	80 µm	inferior	1.216
glaucoma	43	43OS	61	M	17	57	-3.3	1.25	OS	80 µm	inferior	1.33333
glaucoma	43	43OS	61	M	17	57	-3.3	1.25	OS	80 µm	inferior	1.5
glaucoma	45	45OD	51	F	18	63	-5.73	-5	OD	Anterior Surface	superior	1.38889
glaucoma	45	45OD	51	F	18	63	-5.73	-5	OD	Anterior Surface	superior	2.4
glaucoma	45	45OD	51	F	18	63	-5.73	-5	OD	Anterior Surface	superior	2.14286
glaucoma	45	45OD	51	F	18	63	-5.73	-5	OD	Anterior Surface	temporal	3.5
glaucoma	45	45OD	51	F	18	63	-5.73	-5	OD	Anterior Surface	temporal	3.125
glaucoma	45	45OD	51	F	18	63	-5.73	-5	OD	Anterior Surface	temporal	1.4
glaucoma	45	45OD	51	F	18	63	-5.73	-5	OD	Anterior Surface	inferior	1.45455
glaucoma	45	45OD	51	F	18	63	-5.73	-5	OD	Anterior Surface	inferior	1.375
glaucoma	45	45OD	51	F	18	63	-5.73	-5	OD	Anterior Surface	inferior	1.25
glaucoma	45	45OD	51	F	18	63	-5.73	-5	OD	40 µm	superior	2.25
glaucoma	45	45OD	51	F	18	63	-5.73	-5	OD	40 µm	superior	2
glaucoma	45	45OD	51	F	18	63	-5.73	-5	OD	40 µm	superior	2.5
glaucoma	45	45OD	51	F	18	63	-5.73	-5	OD	40 µm	temporal	2.16667
glaucoma	45	45OD	51	F	18	63	-5.73	-5	OD	40 µm	inferior	1.2
glaucoma	45	45OD	51	F	18	63	-5.73	-5	OD	40 µm	inferior	3.66667
glaucoma	45	45OD	51	F	18	63	-5.73	-5	OD	80 µm	superior	1.18182
glaucoma	45	45OD	51	F	18	63	-5.73	-5	OD	80 µm	superior	1.14286
glaucoma	45	45OD	51	F	18	63	-5.73	-5	OD	80 µm	superior	1.8
glaucoma	45	45OD	51	F	18	63	-5.73	-5	OD	80 µm	temporal	1.33333
glaucoma	45	45OD	51	F	18	63	-5.73	-5	OD	80 µm	temporal	1.4
glaucoma	45	45OD	51	F	18	63	-5.73	-5	OD	80 µm	inferior	1.27273
glaucoma	45	45OD	51	F	18	63	-5.73	-5	OD	80 µm	inferior	1.125
glaucoma	45	45OD	51	F	18	63	-5.73	-5	OD	80 µm	inferior	1.11111
glaucoma	46	46OD	74	M	17	39	-17.22	-0.25	OD	Anterior Surface	superior	2.55569
glaucoma	46	46OD	74	M	17	39	-17.22	-0.25	OD	Anterior Surface	temporal	3.32636
glaucoma	46	46OD	74	M	17	39	-17.22	-0.25	OD	Anterior Surface	temporal	1.98399
glaucoma	46	46OD	74	M	17	39	-17.22	-0.25	OD	Anterior Surface	inferior	1.96434
glaucoma	46	46OD	74	M	17	39	-17.22	-0.25	OD	Anterior Surface	inferior	1.87215
glaucoma	46	46OD	74	M	17	39	-17.22	-0.25	OD	40 µm	superior	2
glaucoma	46	46OD	74	M	17	39	-17.22	-0.25	OD	40 µm	superior	1.2
glaucoma	46	46OD	74	M	17	39	-17.22	-0.25	OD	40 µm	superior	1.25
glaucoma	46	46OD	74	M	17	39	-17.22	-0.25	OD	40 µm	temporal	1
glaucoma	46	46OD	74	M	17	39	-17.22	-0.25	OD	40 µm	temporal	1
glaucoma	46	46OD	74	M	17	39	-17.22	-0.25	OD	40 µm	temporal	1.75
glaucoma	46	46OD	74	M	17	39	-17.22	-0.25	OD	40 µm	inferior	1.1
glaucoma	46	46OD	74	M	17	39	-17.22	-0.25	OD	40 µm	inferior	3.66667
glaucoma	46	46OD	74	M	17	39	-17.22	-0.25	OD	40 µm	inferior	1.625
glaucoma	46	46OD	74	M	17	39	-17.22	-0.25	OD	80 µm	superior	2.33333
glaucoma	46	46OD	74	M	17	39	-17.22	-0.25	OD	80 µm	superior	1.09091
glaucoma	46	46OD	74	M	17	39	-17.22	-0.25	OD	80 µm	superior	1.36364
glaucoma	46	46OD	74	M	17	39	-17.22	-0.25	OD	80 µm	temporal	2.16667
glaucoma	46	46OD	74	M	17	39	-17.22	-0.25	OD	80 µm	temporal	2
glaucoma	46	46OD	74	M	17	39	-17.22	-0.25	OD	80 µm	temporal	1
glaucoma	46	46OD	74	M	17	39	-17.22	-0.25	OD	80 µm	inferior	1
glaucoma	46	46OD	74	M	17	39	-17.22	-0.25	OD	80 µm	inferior	2
glaucoma	46	46OD	74	M	17	39	-17.22	-0.25	OD	80 µm	inferior	2.2
glaucoma	46	46OS	74	M	16	52	-5.39	-2.63	OS	Anterior Surface	temporal	3.14286
glaucoma	46	46OS	74	M	16	52	-5.39	-2.63	OS	Anterior Surface	temporal	2.6
glaucoma	46	46OS	74	M	16	52	-5.39	-2.63	OS	Anterior Surface	temporal	1.875
glaucoma	46	46OS	74	M	16	52	-5.39	-2.63	OS	40 µm	superior	1.75
glaucoma	46	46OS	74	M	16	52	-5.39	-2.63	OS	40 µm	temporal	1.7
glaucoma	46	46OS	74	M	16	52	-5.39	-2.63	OS	40 µm	temporal	1.2
glaucoma	46	46OS	74	M	16	52	-5.39	-2.63	OS	40 µm	temporal	2.25
glaucoma	46	46OS	74	M	16	52	-5.39	-2.63	OS	40 µm	inferior	2.25
glaucoma	46	46OS	74	M	16	52	-5.39	-2.63	OS	40 µm	inferior	1.2
glaucoma	46	46OS	74	M	16	52	-5.39	-2.63	OS	40 µm	inferior	2.5
glaucoma	46	46OS	74	M	16	52	-5.39	-2.63	OS	80 µm	superior	1
glaucoma	46	46OS	74	M	16	52	-5.39	-2.63	OS	80 µm	superior	1.16667
glaucoma	46	46OS	74	M	16	52	-5.39	-2.63	OS	80 µm	superior	1.66667
glaucoma	46	46OS	74	M	16	52	-5.39	-2.63	OS	80 µm	temporal	1.71429
glaucoma	46	46OS	74	M	16	52	-5.39	-2.63	OS	80 µm	temporal	1.11111
glaucoma	46	46OS	74	M	16	52	-5.39	-2.63	OS	80 µm	temporal	1
glaucoma	46	46OS	74	M	16	52	-5.39	-2.63	OS	80 µm	inferior	1.8
glaucoma	46	46OS	74	M	16	52	-5.39	-2.63	OS	80 µm	inferior	1.5
glaucoma	46	46OS	74	M	16	52	-5.39	-2.63	OS	80 µm	inferior	1.28571
glaucoma	53	53OS	48	F	16	36	-25.86	-4.25	OS	Anterior Surface	superior	2.5
glaucoma	53	53OS	48	F	16	36	-25.86	-4.25	OS	Anterior Surface	inferior	3.28571
glaucoma	53	53OS	48	F	16	36	-25.86	-4.25	OS	Anterior Surface	superior	1
glaucoma	53	53OS	48	F	16	36	-25.86	-4.25	OS	Anterior Surface	temporal	1
glaucoma	53	53OS	48	F	16	36	-25.86	-4.25	OS	Anterior Surface	temporal	1.8
glaucoma	53	53OS	48	F	16	36	-25.86	-4.25	OS	40 µm	superior	4
glaucoma	53	53OS	48	F	16	36	-25.86	-4.25	OS	40 µm	superior	4
glaucoma	53	53OS	48	F	16	36	-25.86	-4.25	OS	40 µm	superior	2
glaucoma	53	53OS	48	F	16	36	-25.86	-4.25	OS	80 µm	superior	1.75
glaucoma	53	53OS	48	F	16	36	-25.86	-4.25	OS	80 µm	superior	2.16667
glaucoma	55	55OS	70	F	18	34	-20.71	1	OS	Anterior Surface	superior	1.05
glaucoma	55	55OS	70	F	18	34	-20.71	1	OS	Anterior Surface	temporal	1.27273
glaucoma	55	55OS	70	F	18	34	-20.71	1	OS	40 µm	superior	1.55556
glaucoma	55	55OS	70	F	18	34	-20.71	1	OS	40 µm	superior	1.1
glaucoma	55	55OS	70	F	18	34	-20.71	1	OS	40 µm	superior	1.71429
glaucoma	55	55OS	70	F	18	34	-20.71	1	OS	40 µm	temporal	1.5
glaucoma	55	55OS	70	F	18	34	-20.71	1	OS	40 µm	temporal	1.66667
glaucoma	55	55OS	70	F	18	34	-20.71	1	OS	40 µm	inferior	1.66667
glaucoma	55	55OS	70	F	18	34	-20.71	1	OS	80 µm	superior	1.2
glaucoma	55	55OS	70	F	18	34	-20.71	1	OS	80 µm	superior	1.27273
glaucoma	55	55OS	70	F	18	34	-20.71	1	OS	80 µm	superior	1.09091
glaucoma	55	55OS	70	F	18	34	-20.71	1	OS	80 µm	temporal	1.69231
glaucoma	55	55OS	70	F	18	34	-20.71	1	OS	80 µm	temporal	1.83333
glaucoma	55	55OS	70	F	18	34	-20.71	1	OS	80 µm	temporal	1.5
glaucoma	55	55OS	70	F	18	34	-20.71	1	OS	80 µm	inferior	1
glaucoma	55	55OS	70	F	18	34	-20.71	1	OS	80 µm	inferior	1.16667
glaucoma	55	55OS	70	F	18	34	-20.71	1	OS	80 µm	inferior	1.88889
glaucoma	57	57OD	73	M	15	56	-15.52	0.625	OD	Anterior Surface	superior	1.61538
glaucoma	57	57OD	73	M	15	56	-15.52	0.625	OD	Anterior Surface	superior	1.53846
glaucoma	57	57OD	73	M	15	56	-15.52	0.625	OD	Anterior Surface	superior	1.66667
glaucoma	57	57OD	73	M	15	56	-15.52	0.625	OD	Anterior Surface	temporal	1.55556
glaucoma	57	57OD	73	M	15	56	-15.52	0.625	OD	Anterior Surface	temporal	2.21053
glaucoma	57	57OD	73	M	15	56	-15.52	0.625	OD	Anterior Surface	temporal	1.85714
glaucoma	57	57OD	73	M	15	56	-15.52	0.625	OD	Anterior Surface	inferior	1.2
glaucoma	57	57OD	73	M	15	56	-15.52	0.625	OD	Anterior Surface	inferior	1.28571
glaucoma	57	57OD	73	M	15	56	-15.52	0.625	OD	Anterior Surface	inferior	1.11111
glaucoma	57	57OD	73	M	15	56	-15.52	0.625	OD	40 µm	superior	1.07692
glaucoma	57	57OD	73	M	15	56	-15.52	0.625	OD	40 µm	superior	1
glaucoma	57	57OD	73	M	15	56	-15.52	0.625	OD	40 µm	superior	1.4375
glaucoma	57	57OD	73	M	15	56	-15.52	0.625	OD	40 µm	temporal	1.36364
glaucoma	57	57OD	73	M	15	56	-15.52	0.625	OD	40 µm	temporal	1.33333
glaucoma	57	57OD	73	M	15	56	-15.52	0.625	OD	40 µm	temporal	1.77778
glaucoma	57	57OD	73	M	15	56	-15.52	0.625	OD	40 µm	inferior	1
glaucoma	57	57OD	73	M	15	56	-15.52	0.625	OD	40 µm	inferior	1.625
glaucoma	57	57OD	73	M	15	56	-15.52	0.625	OD	40 µm	inferior	2.83333
glaucoma	57	57OD	73	M	15	56	-15.52	0.625	OD	80 µm	superior	1.05556
glaucoma	57	57OD	73	M	15	56	-15.52	0.625	OD	80 µm	superior	2.45455
glaucoma	57	57OD	73	M	15	56	-15.52	0.625	OD	80 µm	superior	1.5
glaucoma	57	57OD	73	M	15	56	-15.52	0.625	OD	80 µm	temporal	1.57143
glaucoma	57	57OD	73	M	15	56	-15.52	0.625	OD	80 µm	temporal	1.08333
glaucoma	57	57OD	73	M	15	56	-15.52	0.625	OD	80 µm	temporal	1.5
glaucoma	57	57OD	73	M	15	56	-15.52	0.625	OD	80 µm	inferior	1.66667
glaucoma	57	57OD	73	M	15	56	-15.52	0.625	OD	80 µm	inferior	1.8
glaucoma	57	57OD	73	M	15	56	-15.52	0.625	OD	80 µm	inferior	1.375
glaucoma	21	21OS	64	M	16	48	-3.4	-0.375	OS	Anterior Surface	superior	1.53527
glaucoma	21	21OS	64	M	16	48	-3.4	-0.375	OS	Anterior Surface	superior	1.36111
glaucoma	21	21OS	64	M	16	48	-3.4	-0.375	OS	Anterior Surface	superior	1.32332
glaucoma	21	21OS	64	M	16	48	-3.4	-0.375	OS	Anterior Surface	temporal	1.10224
glaucoma	21	21OS	64	M	16	48	-3.4	-0.375	OS	Anterior Surface	temporal	1.68314
glaucoma	21	21OS	64	M	16	48	-3.4	-0.375	OS	Anterior Surface	temporal	1.39195
glaucoma	21	21OS	64	M	16	48	-3.4	-0.375	OS	Anterior Surface	superior	1.18023
glaucoma	21	21OS	64	M	16	48	-3.4	-0.375	OS	Anterior Surface	inferior	1.29701
glaucoma	21	21OS	64	M	16	48	-3.4	-0.375	OS	40 µm	superior	1.12804
glaucoma	21	21OS	64	M	16	48	-3.4	-0.375	OS	40 µm	superior	1.41026
glaucoma	21	21OS	64	M	16	48	-3.4	-0.375	OS	40 µm	superior	1.554
glaucoma	21	21OS	64	M	16	48	-3.4	-0.375	OS	40 µm	temporal	1.47714
glaucoma	21	21OS	64	M	16	48	-3.4	-0.375	OS	40 µm	inferior	1.14197
glaucoma	21	21OS	64	M	16	48	-3.4	-0.375	OS	40 µm	inferior	1.12526
glaucoma	21	21OS	64	M	16	48	-3.4	-0.375	OS	80 µm	superior	1.17876
glaucoma	21	21OS	64	M	16	48	-3.4	-0.375	OS	80 µm	superior	1.06238
glaucoma	21	21OS	64	M	16	48	-3.4	-0.375	OS	80 µm	superior	1.44231
glaucoma	21	21OS	64	M	16	48	-3.4	-0.375	OS	80 µm	temporal	1.05482
glaucoma	21	21OS	64	M	16	48	-3.4	-0.375	OS	80 µm	temporal	1.408
glaucoma	21	21OS	64	M	16	48	-3.4	-0.375	OS	80 µm	inferior	1.84462
glaucoma	21	21OS	64	M	16	48	-3.4	-0.375	OS	80 µm	inferior	2.09017
glaucoma	29	29OD	69	M	15	62	-3.9	-0.875	OD	Anterior Surface	superior	1.22419
glaucoma	29	29OD	69	M	15	62	-3.9	-0.875	OD	Anterior Surface	superior	3.68872
glaucoma	29	29OD	69	M	15	62	-3.9	-0.875	OD	Anterior Surface	superior	2.72364
glaucoma	29	29OD	69	M	15	62	-3.9	-0.875	OD	Anterior Surface	inferior	1.6
glaucoma	29	29OD	69	M	15	62	-3.9	-0.875	OD	Anterior Surface	inferior	2.3
glaucoma	29	29OD	69	M	15	62	-3.9	-0.875	OD	Anterior Surface	inferior	2.25
glaucoma	29	29OD	69	M	15	62	-3.9	-0.875	OD	40 µm	superior	4.5
glaucoma	29	29OD	69	M	15	62	-3.9	-0.875	OD	40 µm	superior	2.41261
glaucoma	29	29OD	69	M	15	62	-3.9	-0.875	OD	40 µm	temporal	1.125
glaucoma	29	29OD	69	M	15	62	-3.9	-0.875	OD	40 µm	temporal	1.83333
glaucoma	29	29OD	69	M	15	62	-3.9	-0.875	OD	40 µm	inferior	1.85714
glaucoma	29	29OD	69	M	15	62	-3.9	-0.875	OD	40 µm	inferior	2.51241
glaucoma	29	29OD	69	M	15	62	-3.9	-0.875	OD	40 µm	inferior	2.49429
glaucoma	29	29OD	69	M	15	62	-3.9	-0.875	OD	80 µm	superior	1.41667
glaucoma	29	29OD	69	M	15	62	-3.9	-0.875	OD	80 µm	superior	1.66667
glaucoma	29	29OD	69	M	15	62	-3.9	-0.875	OD	80 µm	superior	1.2
glaucoma	29	29OD	69	M	15	62	-3.9	-0.875	OD	80 µm	temporal	2.57143
glaucoma	29	29OD	69	M	15	62	-3.9	-0.875	OD	80 µm	temporal	2.25
glaucoma	29	29OD	69	M	15	62	-3.9	-0.875	OD	80 µm	inferior	1.05
glaucoma	29	29OD	69	M	15	62	-3.9	-0.875	OD	80 µm	inferior	1.1
glaucoma	29	29OD	69	M	15	62	-3.9	-0.875	OD	80 µm	inferior	1.1
glaucoma	29	29OS	69	M	13	64	-1.2	-0.625	OS	Anterior Surface	inferior	3.66667
glaucoma	29	29OS	69	M	13	64	-1.2	-0.625	OS	Anterior Surface	superior	2
glaucoma	29	29OS	69	M	13	64	-1.2	-0.625	OS	Anterior Surface	superior	2.22222
glaucoma	29	29OS	69	M	13	64	-1.2	-0.625	OS	Anterior Surface	temporal	2.4
glaucoma	29	29OS	69	M	13	64	-1.2	-0.625	OS	40 µm	superior	1.71429
glaucoma	29	29OS	69	M	13	64	-1.2	-0.625	OS	40 µm	superior	1.33333
glaucoma	29	29OS	69	M	13	64	-1.2	-0.625	OS	40 µm	superior	1.42857
glaucoma	29	29OS	69	M	13	64	-1.2	-0.625	OS	40 µm	temporal	1.125
glaucoma	29	29OS	69	M	13	64	-1.2	-0.625	OS	80 µm	superior	1.57143
glaucoma	29	29OS	69	M	13	64	-1.2	-0.625	OS	80 µm	superior	1.22222
glaucoma	29	29OS	69	M	13	64	-1.2	-0.625	OS	80 µm	superior	1.26316
glaucoma	29	29OS	69	M	13	64	-1.2	-0.625	OS	80 µm	temporal	1.4
glaucoma	29	29OS	69	M	13	64	-1.2	-0.625	OS	80 µm	temporal	1.25
glaucoma	29	29OS	69	M	13	64	-1.2	-0.625	OS	80 µm	temporal	2.66667
glaucoma	29	29OS	69	M	13	64	-1.2	-0.625	OS	80 µm	inferior	1.375
glaucoma	29	29OS	69	M	13	64	-1.2	-0.625	OS	80 µm	inferior	1.36364
glaucoma	29	29OS	69	M	13	64	-1.2	-0.625	OS	80 µm	inferior	1.63636
glaucoma	41	41OD	57	M	21	66	-12	-9	OD	Anterior Surface	superior	3
glaucoma	41	41OD	57	M	21	66	-12	-9	OD	Anterior Surface	superior	1.875
glaucoma	41	41OD	57	M	21	66	-12	-9	OD	Anterior Surface	superior	2
glaucoma	41	41OD	57	M	21	66	-12	-9	OD	Anterior Surface	temporal	1.7
glaucoma	41	41OD	57	M	21	66	-12	-9	OD	Anterior Surface	temporal	2
glaucoma	41	41OD	57	M	21	66	-12	-9	OD	Anterior Surface	temporal	1.1
glaucoma	41	41OD	57	M	21	66	-12	-9	OD	Anterior Surface	inferior	1.77778
glaucoma	41	41OD	57	M	21	66	-12	-9	OD	Anterior Surface	inferior	1.42857
glaucoma	41	41OD	57	M	21	66	-12	-9	OD	Anterior Surface	inferior	2.2
glaucoma	41	41OD	57	M	21	66	-12	-9	OD	40 µm	temporal	1.16667
glaucoma	41	41OD	57	M	21	66	-12	-9	OD	40 µm	temporal	1.83333
glaucoma	41	41OD	57	M	21	66	-12	-9	OD	40 µm	inferior	1.18182
glaucoma	41	41OD	57	M	21	66	-12	-9	OD	40 µm	inferior	1.44444
glaucoma	41	41OD	57	M	21	66	-12	-9	OD	80 µm	superior	1.09091
glaucoma	41	41OD	57	M	21	66	-12	-9	OD	80 µm	superior	1.125
glaucoma	41	41OD	57	M	21	66	-12	-9	OD	80 µm	superior	1.66667
glaucoma	41	41OD	57	M	21	66	-12	-9	OD	80 µm	temporal	1.83333
glaucoma	41	41OD	57	M	21	66	-12	-9	OD	80 µm	temporal	1.14286
glaucoma	41	41OD	57	M	21	66	-12	-9	OD	80 µm	temporal	1.4
glaucoma	41	41OD	57	M	21	66	-12	-9	OD	80 µm	inferior	1
glaucoma	41	41OD	57	M	21	66	-12	-9	OD	80 µm	inferior	1.4
glaucoma	41	41OD	57	M	21	66	-12	-9	OD	80 µm	inferior	2.57143
normal	6	6OS	40	F	12	98	0.08	-1.5	OS	Anterior Surface	superior	1.66667
normal	6	6OS	41	F	12	98	0.08	-1.5	OS	Anterior Surface	superior	1.75
normal	6	6OS	42	F	12	98	0.08	-1.5	OS	Anterior Surface	superior	1.9
normal	6	6OS	43	F	12	98	0.08	-1.5	OS	Anterior Surface	temporal	1.16667
normal	6	6OS	44	F	12	98	0.08	-1.5	OS	Anterior Surface	temporal	1.75
normal	6	6OS	45	F	12	98	0.08	-1.5	OS	Anterior Surface	temporal	1.66667
normal	6	6OS	46	F	12	98	0.08	-1.5	OS	Anterior Surface	inferior	2.125
normal	6	6OS	47	F	12	98	0.08	-1.5	OS	Anterior Surface	inferior	1.06667
normal	6	6OS	48	F	12	98	0.08	-1.5	OS	Anterior Surface	inferior	1.72727
normal	6	6OS	49	F	12	98	0.08	-1.5	OS	40 µm	superior	2.66667
normal	6	6OS	50	F	12	98	0.08	-1.5	OS	40 µm	superior	1.44444
normal	6	6OS	51	F	12	98	0.08	-1.5	OS	40 µm	superior	1.42857
normal	6	6OS	52	F	12	98	0.08	-1.5	OS	40 µm	temporal	1.8
normal	6	6OS	53	F	12	98	0.08	-1.5	OS	40 µm	temporal	1.25
normal	6	6OS	54	F	12	98	0.08	-1.5	OS	40 µm	temporal	1.13333
normal	6	6OS	55	F	12	98	0.08	-1.5	OS	40 µm	inferior	1.08333
normal	6	6OS	56	F	12	98	0.08	-1.5	OS	40 µm	inferior	1.66667
normal	6	6OS	57	F	12	98	0.08	-1.5	OS	40 µm	inferior	1.09091
normal	6	6OS	58	F	12	98	0.08	-1.5	OS	80 µm	superior	1.5
normal	6	6OS	59	F	12	98	0.08	-1.5	OS	80 µm	superior	1.36364
normal	6	6OS	60	F	12	98	0.08	-1.5	OS	80 µm	superior	1.07143
normal	6	6OS	61	F	12	98	0.08	-1.5	OS	80 µm	temporal	1.33333
normal	6	6OS	62	F	12	98	0.08	-1.5	OS	80 µm	temporal	1.28571
normal	6	6OS	63	F	12	98	0.08	-1.5	OS	80 µm	temporal	1.125
normal	6	6OS	64	F	12	98	0.08	-1.5	OS	80 µm	inferior	2
normal	6	6OS	65	F	12	98	0.08	-1.5	OS	80 µm	inferior	1.2
normal	6	6OS	66	F	12	98	0.08	-1.5	OS	80 µm	inferior	1.66667
normal	7	7OD	39	F	11	104	0.12	-1.5	OD	Anterior Surface	superior	2.375
normal	7	7OD	39	F	11	104	0.12	-1.5	OD	Anterior Surface	superior	1.33333
normal	7	7OD	39	F	11	104	0.12	-1.5	OD	Anterior Surface	superior	1.625
normal	7	7OD	39	F	11	104	0.12	-1.5	OD	Anterior Surface	temporal	2.33333
normal	7	7OD	39	F	11	104	0.12	-1.5	OD	Anterior Surface	temporal	2.2
normal	7	7OD	39	F	11	104	0.12	-1.5	OD	Anterior Surface	temporal	1.85714
normal	7	7OD	39	F	11	104	0.12	-1.5	OD	Anterior Surface	inferior	2.33333
normal	7	7OD	39	F	11	104	0.12	-1.5	OD	Anterior Surface	inferior	1.66667
normal	7	7OD	39	F	11	104	0.12	-1.5	OD	Anterior Surface	inferior	2.25
normal	7	7OD	39	F	11	104	0.12	-1.5	OD	40 µm	superior	2.1
normal	7	7OD	39	F	11	104	0.12	-1.5	OD	40 µm	superior	1.41667
normal	7	7OD	39	F	11	104	0.12	-1.5	OD	40 µm	superior	1.1
normal	7	7OD	39	F	11	104	0.12	-1.5	OD	40 µm	temporal	1.15385
normal	7	7OD	39	F	11	104	0.12	-1.5	OD	40 µm	temporal	1.1
normal	7	7OD	39	F	11	104	0.12	-1.5	OD	40 µm	temporal	2.14286
normal	7	7OD	39	F	11	104	0.12	-1.5	OD	40 µm	inferior	1.42857
normal	7	7OD	39	F	11	104	0.12	-1.5	OD	40 µm	inferior	1.42857
normal	7	7OD	39	F	11	104	0.12	-1.5	OD	40 µm	inferior	1.85714
normal	7	7OD	39	F	11	104	0.12	-1.5	OD	80 µm	superior	1.85714
normal	7	7OD	39	F	11	104	0.12	-1.5	OD	80 µm	superior	1.77778
normal	7	7OD	39	F	11	104	0.12	-1.5	OD	80 µm	superior	2.25
normal	7	7OD	39	F	11	104	0.12	-1.5	OD	80 µm	temporal	2.125
normal	7	7OD	39	F	11	104	0.12	-1.5	OD	80 µm	temporal	1.28571
normal	7	7OD	39	F	11	104	0.12	-1.5	OD	80 µm	temporal	1.25
normal	7	7OD	39	F	11	104	0.12	-1.5	OD	80 µm	inferior	1.625
normal	7	7OD	39	F	11	104	0.12	-1.5	OD	80 µm	inferior	1.66667
normal	7	7OD	39	F	11	104	0.12	-1.5	OD	80 µm	inferior	1.75
normal	7	7OS	39	F	14	102	0.22	-1.5	OS	Anterior Surface	superior	1.1
normal	7	7OS	39	F	14	102	0.22	-1.5	OS	Anterior Surface	superior	1.41667
normal	7	7OS	39	F	14	102	0.22	-1.5	OS	Anterior Surface	superior	1.375
normal	7	7OS	39	F	14	102	0.22	-1.5	OS	Anterior Surface	temporal	1.54545
normal	7	7OS	39	F	14	102	0.22	-1.5	OS	Anterior Surface	temporal	1.23077
normal	7	7OS	39	F	14	102	0.22	-1.5	OS	Anterior Surface	temporal	2.28571
normal	7	7OS	39	F	14	102	0.22	-1.5	OS	Anterior Surface	inferior	1.625
normal	7	7OS	39	F	14	102	0.22	-1.5	OS	Anterior Surface	inferior	1.11111
normal	7	7OS	39	F	14	102	0.22	-1.5	OS	Anterior Surface	inferior	1.77778
normal	7	7OS	39	F	14	102	0.22	-1.5	OS	40 µm	superior	1
normal	7	7OS	39	F	14	102	0.22	-1.5	OS	40 µm	superior	1.57143
normal	7	7OS	39	F	14	102	0.22	-1.5	OS	40 µm	superior	1.16667
normal	7	7OS	39	F	14	102	0.22	-1.5	OS	40 µm	temporal	1.22222
normal	7	7OS	39	F	14	102	0.22	-1.5	OS	40 µm	temporal	1.85714
normal	7	7OS	39	F	14	102	0.22	-1.5	OS	40 µm	temporal	1.28571
normal	7	7OS	39	F	14	102	0.22	-1.5	OS	40 µm	inferior	1.16667
normal	7	7OS	39	F	14	102	0.22	-1.5	OS	40 µm	inferior	1.55556
normal	7	7OS	39	F	14	102	0.22	-1.5	OS	40 µm	inferior	1.375
normal	7	7OS	39	F	14	102	0.22	-1.5	OS	80 µm	superior	1.33333
normal	7	7OS	39	F	14	102	0.22	-1.5	OS	80 µm	superior	1.5
normal	7	7OS	39	F	14	102	0.22	-1.5	OS	80 µm	superior	2
normal	7	7OS	39	F	14	102	0.22	-1.5	OS	80 µm	temporal	1.66667
normal	7	7OS	39	F	14	102	0.22	-1.5	OS	80 µm	temporal	1.2
normal	7	7OS	39	F	14	102	0.22	-1.5	OS	80 µm	temporal	1.06667
normal	7	7OS	39	F	14	102	0.22	-1.5	OS	80 µm	inferior	1.36364
normal	7	7OS	39	F	14	102	0.22	-1.5	OS	80 µm	inferior	1.1
normal	7	7OS	39	F	14	102	0.22	-1.5	OS	80 µm	inferior	1.5
normal	8	8OD	30	M	16	116	-0.25	-3.5	OD	Anterior Surface	superior	1.16667
normal	8	8OD	30	M	16	116	-0.25	-3.5	OD	Anterior Surface	superior	1.16667
normal	8	8OD	30	M	16	116	-0.25	-3.5	OD	Anterior Surface	superior	1.625
normal	8	8OD	30	M	16	116	-0.25	-3.5	OD	Anterior Surface	temporal	1.1
normal	8	8OD	30	M	16	116	-0.25	-3.5	OD	Anterior Surface	temporal	1.8
normal	8	8OD	30	M	16	116	-0.25	-3.5	OD	Anterior Surface	temporal	1.6
normal	8	8OD	30	M	16	116	-0.25	-3.5	OD	Anterior Surface	inferior	1.14286
normal	8	8OD	30	M	16	116	-0.25	-3.5	OD	Anterior Surface	inferior	1.07143
normal	8	8OD	30	M	16	116	-0.25	-3.5	OD	Anterior Surface	inferior	1.14286
normal	8	8OD	30	M	16	116	-0.25	-3.5	OD	40 µm	superior	1.5
normal	8	8OD	30	M	16	116	-0.25	-3.5	OD	40 µm	superior	1.55556
normal	8	8OD	30	M	16	116	-0.25	-3.5	OD	40 µm	superior	1.57143
normal	8	8OD	30	M	16	116	-0.25	-3.5	OD	40 µm	temporal	1.30769
normal	8	8OD	30	M	16	116	-0.25	-3.5	OD	40 µm	temporal	1.42857
normal	8	8OD	30	M	16	116	-0.25	-3.5	OD	40 µm	temporal	1.2
normal	8	8OD	30	M	16	116	-0.25	-3.5	OD	40 µm	inferior	1.42857
normal	8	8OD	30	M	16	116	-0.25	-3.5	OD	40 µm	inferior	1.66667
normal	8	8OD	30	M	16	116	-0.25	-3.5	OD	40 µm	inferior	1.25
normal	8	8OD	30	M	16	116	-0.25	-3.5	OD	80 µm	superior	1.5
normal	8	8OD	30	M	16	116	-0.25	-3.5	OD	80 µm	superior	1.22222
normal	8	8OD	30	M	16	116	-0.25	-3.5	OD	80 µm	superior	1.16667
normal	8	8OD	30	M	16	116	-0.25	-3.5	OD	80 µm	temporal	1.08333
normal	8	8OD	30	M	16	116	-0.25	-3.5	OD	80 µm	temporal	1.625
normal	8	8OD	30	M	16	116	-0.25	-3.5	OD	80 µm	temporal	1.125
normal	8	8OD	30	M	16	116	-0.25	-3.5	OD	80 µm	inferior	1.22222
normal	8	8OD	30	M	16	116	-0.25	-3.5	OD	80 µm	inferior	1.35714
normal	8	8OD	30	M	16	116	-0.25	-3.5	OD	80 µm	inferior	2
normal	8	8OS	30	M	15	112	-0.34	-4	OS	Anterior Surface	superior	1.5
normal	8	8OS	30	M	15	112	-0.34	-4	OS	Anterior Surface	superior	1.1
normal	8	8OS	30	M	15	112	-0.34	-4	OS	Anterior Surface	superior	1.25
normal	8	8OS	30	M	15	112	-0.34	-4	OS	Anterior Surface	temporal	1.6
normal	8	8OS	30	M	15	112	-0.34	-4	OS	Anterior Surface	temporal	1.5
normal	8	8OS	30	M	15	112	-0.34	-4	OS	Anterior Surface	temporal	1.125
normal	8	8OS	30	M	15	112	-0.34	-4	OS	Anterior Surface	inferior	1.1
normal	8	8OS	30	M	15	112	-0.34	-4	OS	Anterior Surface	inferior	1.33333
normal	8	8OS	30	M	15	112	-0.34	-4	OS	Anterior Surface	inferior	1.41667
normal	8	8OS	30	M	15	112	-0.34	-4	OS	40 µm	superior	1.07692
normal	8	8OS	30	M	15	112	-0.34	-4	OS	40 µm	superior	1.45455
normal	8	8OS	30	M	15	112	-0.34	-4	OS	40 µm	superior	1.75
normal	8	8OS	30	M	15	112	-0.34	-4	OS	40 µm	temporal	1.45455
normal	8	8OS	30	M	15	112	-0.34	-4	OS	40 µm	temporal	1.09091
normal	8	8OS	30	M	15	112	-0.34	-4	OS	40 µm	temporal	2
normal	8	8OS	30	M	15	112	-0.34	-4	OS	40 µm	inferior	1.33333
normal	8	8OS	30	M	15	112	-0.34	-4	OS	40 µm	inferior	1.55556
normal	8	8OS	30	M	15	112	-0.34	-4	OS	40 µm	inferior	1.66667
normal	8	8OS	30	M	15	112	-0.34	-4	OS	80 µm	superior	1.25
normal	8	8OS	30	M	15	112	-0.34	-4	OS	80 µm	superior	1.81818
normal	8	8OS	30	M	15	112	-0.34	-4	OS	80 µm	superior	1.11111
normal	8	8OS	30	M	15	112	-0.34	-4	OS	80 µm	temporal	1.66667
normal	8	8OS	30	M	15	112	-0.34	-4	OS	80 µm	temporal	1.09091
normal	8	8OS	30	M	15	112	-0.34	-4	OS	80 µm	temporal	1.5
normal	8	8OS	30	M	15	112	-0.34	-4	OS	80 µm	inferior	1.4
normal	8	8OS	30	M	15	112	-0.34	-4	OS	80 µm	inferior	1.1
normal	8	8OS	30	M	15	112	-0.34	-4	OS	80 µm	inferior	1.5
normal	12	12OD	28	M	17	96	0.82	-0.5	OD	Anterior Surface	superior	1.52941
normal	12	12OD	28	M	17	96	0.82	-0.5	OD	Anterior Surface	superior	1.33333
normal	12	12OD	28	M	17	96	0.82	-0.5	OD	Anterior Surface	superior	1.2
normal	12	12OD	28	M	17	96	0.82	-0.5	OD	Anterior Surface	temporal	2.5
normal	12	12OD	28	M	17	96	0.82	-0.5	OD	Anterior Surface	temporal	2.14286
normal	12	12OD	28	M	17	96	0.82	-0.5	OD	Anterior Surface	temporal	1.75
normal	12	12OD	28	M	17	96	0.82	-0.5	OD	Anterior Surface	inferior	1.375
normal	12	12OD	28	M	17	96	0.82	-0.5	OD	Anterior Surface	inferior	1.22222
normal	12	12OD	28	M	17	96	0.82	-0.5	OD	Anterior Surface	inferior	1.5
normal	12	12OD	28	M	17	96	0.82	-0.5	OD	40 µm	superior	1.42857
normal	12	12OD	28	M	17	96	0.82	-0.5	OD	40 µm	superior	1.47059
normal	12	12OD	28	M	17	96	0.82	-0.5	OD	40 µm	superior	1.625
normal	12	12OD	28	M	17	96	0.82	-0.5	OD	40 µm	temporal	1.125
normal	12	12OD	28	M	17	96	0.82	-0.5	OD	40 µm	temporal	1.625
normal	12	12OD	28	M	17	96	0.82	-0.5	OD	40 µm	temporal	1.33333
normal	12	12OD	28	M	17	96	0.82	-0.5	OD	40 µm	inferior	1.5
normal	12	12OD	28	M	17	96	0.82	-0.5	OD	40 µm	inferior	2
normal	12	12OD	28	M	17	96	0.82	-0.5	OD	40 µm	inferior	1.66667
normal	12	12OD	28	M	17	96	0.82	-0.5	OD	80 µm	superior	2.33333
normal	12	12OD	28	M	17	96	0.82	-0.5	OD	80 µm	superior	1.33333
normal	12	12OD	28	M	17	96	0.82	-0.5	OD	80 µm	superior	1.27273
normal	12	12OD	28	M	17	96	0.82	-0.5	OD	80 µm	temporal	1.15385
normal	12	12OD	28	M	17	96	0.82	-0.5	OD	80 µm	temporal	1.44444
normal	12	12OD	28	M	17	96	0.82	-0.5	OD	80 µm	temporal	1.45455
normal	12	12OD	28	M	17	96	0.82	-0.5	OD	80 µm	inferior	1.2
normal	12	12OD	28	M	17	96	0.82	-0.5	OD	80 µm	inferior	1.21429
normal	12	12OD	28	M	17	96	0.82	-0.5	OD	80 µm	inferior	1.5
normal	12	12OS	28	M	17	98	0.45	-0.5	OS	Anterior Surface	superior	2.14286
normal	12	12OS	28	M	17	98	0.45	-0.5	OS	Anterior Surface	superior	1.85714
normal	12	12OS	28	M	17	98	0.45	-0.5	OS	Anterior Surface	superior	1.36364
normal	12	12OS	28	M	17	98	0.45	-0.5	OS	Anterior Surface	temporal	1.09091
normal	12	12OS	28	M	17	98	0.45	-0.5	OS	Anterior Surface	temporal	1.85714
normal	12	12OS	28	M	17	98	0.45	-0.5	OS	Anterior Surface	temporal	1.42857
normal	12	12OS	28	M	17	98	0.45	-0.5	OS	Anterior Surface	inferior	1.18182
normal	12	12OS	28	M	17	98	0.45	-0.5	OS	Anterior Surface	inferior	1.125
normal	12	12OS	28	M	17	98	0.45	-0.5	OS	Anterior Surface	inferior	2.14286
normal	12	12OS	28	M	17	98	0.45	-0.5	OS	40 µm	superior	1.54545
normal	12	12OS	28	M	17	98	0.45	-0.5	OS	40 µm	superior	1.375
normal	12	12OS	28	M	17	98	0.45	-0.5	OS	40 µm	superior	1.83333
normal	12	12OS	28	M	17	98	0.45	-0.5	OS	40 µm	temporal	1.125
normal	12	12OS	28	M	17	98	0.45	-0.5	OS	40 µm	temporal	1.25
normal	12	12OS	28	M	17	98	0.45	-0.5	OS	40 µm	temporal	2.125
normal	12	12OS	28	M	17	98	0.45	-0.5	OS	40 µm	inferior	2.83333
normal	12	12OS	28	M	17	98	0.45	-0.5	OS	40 µm	inferior	1.7
normal	12	12OS	28	M	17	98	0.45	-0.5	OS	40 µm	inferior	1.16667
normal	12	12OS	28	M	17	98	0.45	-0.5	OS	80 µm	superior	1.11111
normal	12	12OS	28	M	17	98	0.45	-0.5	OS	80 µm	superior	1.08333
normal	12	12OS	28	M	17	98	0.45	-0.5	OS	80 µm	superior	1.1
normal	12	12OS	28	M	17	98	0.45	-0.5	OS	80 µm	temporal	1.45455
normal	12	12OS	28	M	17	98	0.45	-0.5	OS	80 µm	temporal	1.6
normal	12	12OS	28	M	17	98	0.45	-0.5	OS	80 µm	temporal	1.5
normal	12	12OS	28	M	17	98	0.45	-0.5	OS	80 µm	inferior	1.25
normal	12	12OS	28	M	17	98	0.45	-0.5	OS	80 µm	inferior	1.83333
normal	12	12OS	28	M	17	98	0.45	-0.5	OS	80 µm	inferior	2.8
normal	13	13OD	30	F	15	86	-0.1	-0.25	OD	Anterior Surface	superior	1.6
normal	13	13OD	30	F	15	86	-0.1	-0.25	OD	Anterior Surface	superior	2
normal	13	13OD	30	F	15	86	-0.1	-0.25	OD	Anterior Surface	superior	1.44444
normal	13	13OD	30	F	15	86	-0.1	-0.25	OD	Anterior Surface	temporal	1.66667
normal	13	13OD	30	F	15	86	-0.1	-0.25	OD	Anterior Surface	temporal	1.6
normal	13	13OD	30	F	15	86	-0.1	-0.25	OD	Anterior Surface	temporal	1.66667
normal	13	13OD	30	F	15	86	-0.1	-0.25	OD	Anterior Surface	inferior	1.41667
normal	13	13OD	30	F	15	86	-0.1	-0.25	OD	Anterior Surface	inferior	1.3
normal	13	13OD	30	F	15	86	-0.1	-0.25	OD	Anterior Surface	inferior	1.36364
normal	13	13OD	30	F	15	86	-0.1	-0.25	OD	40 µm	superior	1.16667
normal	13	13OD	30	F	15	86	-0.1	-0.25	OD	40 µm	superior	1.33333
normal	13	13OD	30	F	15	86	-0.1	-0.25	OD	40 µm	superior	1.5
normal	13	13OD	30	F	15	86	-0.1	-0.25	OD	40 µm	temporal	2.5
normal	13	13OD	30	F	15	86	-0.1	-0.25	OD	40 µm	temporal	1.38462
normal	13	13OD	30	F	15	86	-0.1	-0.25	OD	40 µm	temporal	1.1
normal	13	13OD	30	F	15	86	-0.1	-0.25	OD	40 µm	inferior	1.2
normal	13	13OD	30	F	15	86	-0.1	-0.25	OD	40 µm	inferior	1.9
normal	13	13OD	30	F	15	86	-0.1	-0.25	OD	40 µm	inferior	1.36364
normal	13	13OD	30	F	15	86	-0.1	-0.25	OD	80 µm	superior	1.66667
normal	13	13OD	30	F	15	86	-0.1	-0.25	OD	80 µm	superior	1.66667
normal	13	13OD	30	F	15	86	-0.1	-0.25	OD	80 µm	superior	1.66667
normal	13	13OD	30	F	15	86	-0.1	-0.25	OD	80 µm	temporal	1.36364
normal	13	13OD	30	F	15	86	-0.1	-0.25	OD	80 µm	temporal	1.76923
normal	13	13OD	30	F	15	86	-0.1	-0.25	OD	80 µm	temporal	1.42857
normal	13	13OD	30	F	15	86	-0.1	-0.25	OD	80 µm	inferior	2.125
normal	13	13OD	30	F	15	86	-0.1	-0.25	OD	80 µm	inferior	1.55556
normal	13	13OD	30	F	15	86	-0.1	-0.25	OD	80 µm	inferior	1.66667
normal	13	13OS	30	F	13	90	-0.33	-1.25	OS	Anterior Surface	superior	1.69231
normal	13	13OS	30	F	13	90	-0.33	-1.25	OS	Anterior Surface	superior	1.75
normal	13	13OS	30	F	13	90	-0.33	-1.25	OS	Anterior Surface	superior	2
normal	13	13OS	30	F	13	90	-0.33	-1.25	OS	Anterior Surface	temporal	1.875
normal	13	13OS	30	F	13	90	-0.33	-1.25	OS	Anterior Surface	temporal	1.09091
normal	13	13OS	30	F	13	90	-0.33	-1.25	OS	Anterior Surface	temporal	2.2
normal	13	13OS	30	F	13	90	-0.33	-1.25	OS	Anterior Surface	inferior	1.81818
normal	13	13OS	30	F	13	90	-0.33	-1.25	OS	Anterior Surface	inferior	1.13333
normal	13	13OS	30	F	13	90	-0.33	-1.25	OS	Anterior Surface	inferior	1.86667
normal	13	13OS	30	F	13	90	-0.33	-1.25	OS	40 µm	superior	1.57895
normal	13	13OS	30	F	13	90	-0.33	-1.25	OS	40 µm	superior	1.45455
normal	13	13OS	30	F	13	90	-0.33	-1.25	OS	40 µm	superior	1.91667
normal	13	13OS	30	F	13	90	-0.33	-1.25	OS	40 µm	temporal	2
normal	13	13OS	30	F	13	90	-0.33	-1.25	OS	40 µm	temporal	1.5
normal	13	13OS	30	F	13	90	-0.33	-1.25	OS	40 µm	temporal	1.18182
normal	13	13OS	30	F	13	90	-0.33	-1.25	OS	40 µm	inferior	1.1
normal	13	13OS	30	F	13	90	-0.33	-1.25	OS	40 µm	inferior	1.27273
normal	13	13OS	30	F	13	90	-0.33	-1.25	OS	40 µm	inferior	1.23077
normal	13	13OS	30	F	13	90	-0.33	-1.25	OS	80 µm	superior	1.27273
normal	13	13OS	30	F	13	90	-0.33	-1.25	OS	80 µm	superior	1.09091
normal	13	13OS	30	F	13	90	-0.33	-1.25	OS	80 µm	superior	1.1
normal	13	13OS	30	F	13	90	-0.33	-1.25	OS	80 µm	temporal	1
normal	13	13OS	30	F	13	90	-0.33	-1.25	OS	80 µm	temporal	1.07143
normal	13	13OS	30	F	13	90	-0.33	-1.25	OS	80 µm	temporal	1.5
normal	13	13OS	30	F	13	90	-0.33	-1.25	OS	80 µm	inferior	1.54545
normal	13	13OS	30	F	13	90	-0.33	-1.25	OS	80 µm	inferior	1.72727
normal	13	13OS	30	F	13	90	-0.33	-1.25	OS	80 µm	inferior	1.61538
normal	16	16OD	30	F	13	88	0.15	1	OD	Anterior Surface	superior	2.6
normal	16	16OD	37	F	13	88	0.15	1	OD	Anterior Surface	superior	1.85714
normal	16	16OD	37	F	13	88	0.15	1	OD	Anterior Surface	superior	1.66667
normal	16	16OD	37	F	13	88	0.15	1	OD	Anterior Surface	temporal	2.27273
normal	16	16OD	37	F	13	88	0.15	1	OD	Anterior Surface	temporal	1.2
normal	16	16OD	37	F	13	88	0.15	1	OD	Anterior Surface	temporal	2.8
normal	16	16OD	37	F	13	88	0.15	1	OD	Anterior Surface	inferior	1.23077
normal	16	16OD	37	F	13	88	0.15	1	OD	Anterior Surface	inferior	1.27273
normal	16	16OD	37	F	13	88	0.15	1	OD	Anterior Surface	inferior	2.14286
normal	16	16OD	37	F	13	88	0.15	1	OD	40 µm	superior	2.33333
normal	16	16OD	37	F	13	88	0.15	1	OD	40 µm	superior	1.83333
normal	16	16OD	37	F	13	88	0.15	1	OD	40 µm	superior	1.125
normal	16	16OD	37	F	13	88	0.15	1	OD	40 µm	temporal	1.33333
normal	16	16OD	37	F	13	88	0.15	1	OD	40 µm	temporal	1
normal	16	16OD	37	F	13	88	0.15	1	OD	40 µm	temporal	1.28571
normal	16	16OD	37	F	13	88	0.15	1	OD	40 µm	inferior	1.28571
normal	16	16OD	37	F	13	88	0.15	1	OD	40 µm	inferior	1.25
normal	16	16OD	37	F	13	88	0.15	1	OD	40 µm	inferior	1.75
normal	16	16OD	37	F	13	88	0.15	1	OD	80 µm	superior	1.4
normal	16	16OD	37	F	13	88	0.15	1	OD	80 µm	superior	1.88889
normal	16	16OD	37	F	13	88	0.15	1	OD	80 µm	superior	1.6
normal	16	16OD	37	F	13	88	0.15	1	OD	80 µm	temporal	1.375
normal	16	16OD	37	F	13	88	0.15	1	OD	80 µm	temporal	1.42857
normal	16	16OD	37	F	13	88	0.15	1	OD	80 µm	temporal	1.16667
normal	16	16OD	37	F	13	88	0.15	1	OD	80 µm	inferior	1.09091
normal	16	16OD	37	F	13	88	0.15	1	OD	80 µm	inferior	1.63636
normal	16	16OD	37	F	13	88	0.15	1	OD	80 µm	inferior	1.17647
glaucoma	9	9OD	71	M	18	59	-15.2	-6	OD	Anterior Surface	superior	3.33333
glaucoma	9	9OD	71	M	18	59	-15.2	-6	OD	Anterior Surface	superior	1.15385
glaucoma	9	9OD	71	M	18	59	-15.2	-6	OD	Anterior Surface	superior	1.36936
glaucoma	9	9OD	71	M	18	59	-15.2	-6	OD	Anterior Surface	temporal	1.09524
glaucoma	9	9OD	71	M	18	59	-15.2	-6	OD	Anterior Surface	temporal	1.85714
glaucoma	9	9OD	71	M	18	59	-15.2	-6	OD	Anterior Surface	temporal	1.05263
glaucoma	9	9OD	71	M	18	59	-15.2	-6	OD	Anterior Surface	inferior	3.33333
glaucoma	9	9OD	71	M	18	59	-15.2	-6	OD	Anterior Surface	inferior	1.15385
glaucoma	9	9OD	71	M	18	59	-15.2	-6	OD	Anterior Surface	inferior	1.3125
glaucoma	9	9OD	71	M	18	59	-15.2	-6	OD	40 µm	superior	1.21429
glaucoma	9	9OD	71	M	18	59	-15.2	-6	OD	40 µm	superior	1.53846
glaucoma	9	9OD	71	M	18	59	-15.2	-6	OD	40 µm	superior	1.3125
glaucoma	9	9OD	71	M	18	59	-15.2	-6	OD	40 µm	temporal	2.3
glaucoma	9	9OD	71	M	18	59	-15.2	-6	OD	40 µm	temporal	1.14286
glaucoma	9	9OD	71	M	18	59	-15.2	-6	OD	40 µm	temporal	2.14286
glaucoma	9	9OD	71	M	18	59	-15.2	-6	OD	40 µm	inferior	3.5
glaucoma	9	9OD	71	M	18	59	-15.2	-6	OD	40 µm	inferior	1.23529
glaucoma	9	9OD	71	M	18	59	-15.2	-6	OD	40 µm	inferior	2.8
glaucoma	9	9OD	71	M	18	59	-15.2	-6	OD	80 µm	superior	2.2
glaucoma	9	9OD	71	M	18	59	-15.2	-6	OD	80 µm	superior	1.16667
glaucoma	9	9OD	71	M	18	59	-15.2	-6	OD	80 µm	superior	1.5
glaucoma	9	9OD	71	M	18	59	-15.2	-6	OD	80 µm	temporal	1.63636
glaucoma	9	9OD	71	M	18	59	-15.2	-6	OD	80 µm	temporal	1.125
glaucoma	9	9OD	71	M	18	59	-15.2	-6	OD	80 µm	temporal	1.07692
glaucoma	9	9OD	71	M	18	59	-15.2	-6	OD	80 µm	inferior	1.1
glaucoma	9	9OD	71	M	18	59	-15.2	-6	OD	80 µm	inferior	1.5
glaucoma	9	9OD	71	M	18	59	-15.2	-6	OD	80 µm	inferior	2.83333
glaucoma	43	43OD	61	M	17	61	-3.3	1.25	OD	Anterior Surface	inferior	2.85714
glaucoma	43	43OD	61	M	17	61	-3.3	1.25	OD	Anterior Surface	superior	3.53846
glaucoma	43	43OD	61	M	17	61	-3.3	1.25	OD	Anterior Surface	superior	2.63636
glaucoma	43	43OD	61	M	17	61	-3.3	1.25	OD	Anterior Surface	temporal	1.38462
glaucoma	43	43OD	61	M	17	61	-3.3	1.25	OD	Anterior Surface	temporal	1.5
glaucoma	43	43OD	61	M	17	61	-3.3	1.25	OD	Anterior Surface	temporal	2.375
glaucoma	43	43OD	61	M	17	61	-3.3	1.25	OD	Anterior Surface	inferior	1.2
glaucoma	43	43OD	61	M	17	61	-3.3	1.25	OD	Anterior Surface	superior	1.07692
glaucoma	43	43OD	61	M	17	61	-3.3	1.25	OD	Anterior Surface	inferior	1.5
glaucoma	43	43OD	61	M	17	61	-3.3	1.25	OD	40 µm	superior	2.09091
glaucoma	43	43OD	61	M	17	61	-3.3	1.25	OD	40 µm	superior	1.69231
glaucoma	43	43OD	61	M	17	61	-3.3	1.25	OD	40 µm	superior	2
glaucoma	43	43OD	61	M	17	61	-3.3	1.25	OD	40 µm	temporal	1.83333
glaucoma	43	43OD	61	M	17	61	-3.3	1.25	OD	40 µm	temporal	1.08333
glaucoma	43	43OD	61	M	17	61	-3.3	1.25	OD	40 µm	temporal	1.45455
glaucoma	43	43OD	61	M	17	61	-3.3	1.25	OD	40 µm	inferior	1.46154
glaucoma	43	43OD	61	M	17	61	-3.3	1.25	OD	40 µm	inferior	1.2
glaucoma	43	43OD	61	M	17	61	-3.3	1.25	OD	40 µm	inferior	1.23077
glaucoma	43	43OD	61	M	17	61	-3.3	1.25	OD	80 µm	superior	1.23529
glaucoma	43	43OD	61	M	17	61	-3.3	1.25	OD	80 µm	superior	1.58333
glaucoma	43	43OD	61	M	17	61	-3.3	1.25	OD	80 µm	superior	1.42857
glaucoma	43	43OD	61	M	17	61	-3.3	1.25	OD	80 µm	temporal	1.08333
glaucoma	43	43OD	61	M	17	61	-3.3	1.25	OD	80 µm	temporal	1.09091
glaucoma	43	43OD	61	M	17	61	-3.3	1.25	OD	80 µm	temporal	1.18182
glaucoma	43	43OD	61	M	17	61	-3.3	1.25	OD	80 µm	inferior	1.5
glaucoma	43	43OD	61	M	17	61	-3.3	1.25	OD	80 µm	inferior	1.125
glaucoma	43	43OD	61	M	17	61	-3.3	1.25	OD	80 µm	inferior	1.25
glaucoma	45	45OD	51	F	18	63	-5.73	-5	OD	Anterior Surface	superior	1.38889
glaucoma	45	45OD	51	F	18	63	-5.73	-5	OD	Anterior Surface	superior	2.4
glaucoma	45	45OD	51	F	18	63	-5.73	-5	OD	Anterior Surface	superior	2.14286
glaucoma	45	45OD	51	F	18	63	-5.73	-5	OD	Anterior Surface	temporal	3.5
glaucoma	45	45OD	51	F	18	63	-5.73	-5	OD	Anterior Surface	temporal	3.125
glaucoma	45	45OD	51	F	18	63	-5.73	-5	OD	Anterior Surface	temporal	1.4
glaucoma	45	45OD	51	F	18	63	-5.73	-5	OD	Anterior Surface	inferior	1.45455
glaucoma	45	45OD	51	F	18	63	-5.73	-5	OD	Anterior Surface	inferior	1.375
glaucoma	45	45OD	51	F	18	63	-5.73	-5	OD	Anterior Surface	inferior	1.25
glaucoma	45	45OD	51	F	18	63	-5.73	-5	OD	40 µm	superior	2.25
glaucoma	45	45OD	51	F	18	63	-5.73	-5	OD	40 µm	superior	2
glaucoma	45	45OD	51	F	18	63	-5.73	-5	OD	40 µm	superior	2.5
glaucoma	45	45OD	51	F	18	63	-5.73	-5	OD	40 µm	temporal	2.16667
glaucoma	45	45OD	51	F	18	63	-5.73	-5	OD	40 µm	temporal
glaucoma	45	45OD	51	F	18	63	-5.73	-5	OD	40 µm	temporal
glaucoma	45	45OD	51	F	18	63	-5.73	-5	OD	40 µm	inferior	1.2
glaucoma	45	45OD	51	F	18	63	-5.73	-5	OD	40 µm	inferior	3.66667
glaucoma	45	45OD	51	F	18	63	-5.73	-5	OD	40 µm	inferior
glaucoma	45	45OD	51	F	18	63	-5.73	-5	OD	80 µm	superior	1.18182
glaucoma	45	45OD	51	F	18	63	-5.73	-5	OD	80 µm	superior	1.14286
glaucoma	45	45OD	51	F	18	63	-5.73	-5	OD	80 µm	superior	1.8
glaucoma	45	45OD	51	F	18	63	-5.73	-5	OD	80 µm	temporal	1.33333
glaucoma	45	45OD	51	F	18	63	-5.73	-5	OD	80 µm	temporal	1.4
glaucoma	45	45OD	51	F	18	63	-5.73	-5	OD	80 µm	temporal
glaucoma	45	45OD	51	F	18	63	-5.73	-5	OD	80 µm	inferior	1.27273
glaucoma	45	45OD	51	F	18	63	-5.73	-5	OD	80 µm	inferior	1.125
glaucoma	45	45OD	51	F	18	63	-5.73	-5	OD	80 µm	inferior	1.11111
glaucoma	46	46OD	74	M	17	39	-17.22	-0.25	OD	Anterior Surface	superior	2.55569
glaucoma	46	46OD	74	M	17	39	-17.22	-0.25	OD	Anterior Surface	superior
glaucoma	46	46OD	74	M	17	39	-17.22	-0.25	OD	Anterior Surface	superior
glaucoma	46	46OD	74	M	17	39	-17.22	-0.25	OD	Anterior Surface	temporal	3.32636
glaucoma	46	46OD	74	M	17	39	-17.22	-0.25	OD	Anterior Surface	temporal	1.98399
glaucoma	46	46OD	74	M	17	39	-17.22	-0.25	OD	Anterior Surface	temporal
glaucoma	46	46OD	74	M	17	39	-17.22	-0.25	OD	Anterior Surface	inferior	1.96434
glaucoma	46	46OD	74	M	17	39	-17.22	-0.25	OD	Anterior Surface	inferior	1.87215
glaucoma	46	46OD	74	M	17	39	-17.22	-0.25	OD	Anterior Surface	inferior
glaucoma	46	46OD	74	M	17	39	-17.22	-0.25	OD	40 µm	superior	2
glaucoma	46	46OD	74	M	17	39	-17.22	-0.25	OD	40 µm	superior	1.2
glaucoma	46	46OD	74	M	17	39	-17.22	-0.25	OD	40 µm	superior	1.25
glaucoma	46	46OD	74	M	17	39	-17.22	-0.25	OD	40 µm	temporal	1
glaucoma	46	46OD	74	M	17	39	-17.22	-0.25	OD	40 µm	temporal	1
glaucoma	46	46OD	74	M	17	39	-17.22	-0.25	OD	40 µm	temporal	1.75
glaucoma	46	46OD	74	M	17	39	-17.22	-0.25	OD	40 µm	inferior	1.1
glaucoma	46	46OD	74	M	17	39	-17.22	-0.25	OD	40 µm	inferior	3.66667
glaucoma	46	46OD	74	M	17	39	-17.22	-0.25	OD	40 µm	inferior	1.625
glaucoma	46	46OD	74	M	17	39	-17.22	-0.25	OD	80 µm	superior	2.33333
glaucoma	46	46OD	74	M	17	39	-17.22	-0.25	OD	80 µm	superior	1.09091
glaucoma	46	46OD	74	M	17	39	-17.22	-0.25	OD	80 µm	superior	1.36364
glaucoma	46	46OD	74	M	17	39	-17.22	-0.25	OD	80 µm	temporal	2.16667
glaucoma	46	46OD	74	M	17	39	-17.22	-0.25	OD	80 µm	temporal	2
glaucoma	46	46OD	74	M	17	39	-17.22	-0.25	OD	80 µm	temporal	1
glaucoma	46	46OD	74	M	17	39	-17.22	-0.25	OD	80 µm	inferior	1
glaucoma	46	46OD	74	M	17	39	-17.22	-0.25	OD	80 µm	inferior	2
glaucoma	46	46OD	74	M	17	39	-17.22	-0.25	OD	80 µm	inferior	2.2
glaucoma	53	53OS	48	F	16	36	-25.86	-4.25	OS	Anterior Surface	superior	1.8125
glaucoma	53	53OS	48	F	16	36	-25.86	-4.25	OS	Anterior Surface	superior	2.45455
glaucoma	53	53OS	48	F	16	36	-25.86	-4.25	OS	Anterior Surface	superior	1.5625
glaucoma	53	53OS	48	F	16	36	-25.86	-4.25	OS	Anterior Surface	temporal	2.22222
glaucoma	53	53OS	48	F	16	36	-25.86	-4.25	OS	Anterior Surface	temporal	1.63636
glaucoma	53	53OS	48	F	16	36	-25.86	-4.25	OS	Anterior Surface	temporal	1.4
glaucoma	53	53OS	48	F	16	36	-25.86	-4.25	OS	Anterior Surface	inferior	1.71429
glaucoma	53	53OS	48	F	16	36	-25.86	-4.25	OS	Anterior Surface	inferior	1.4
glaucoma	53	53OS	48	F	16	36	-25.86	-4.25	OS	Anterior Surface	inferior	1.16667
glaucoma	53	53OS	48	F	16	36	-25.86	-4.25	OS	40 µm	superior	1.125
glaucoma	53	53OS	48	F	16	36	-25.86	-4.25	OS	40 µm	superior	1.11111
glaucoma	53	53OS	48	F	16	36	-25.86	-4.25	OS	40 µm	superior	1.72727
glaucoma	53	53OS	48	F	16	36	-25.86	-4.25	OS	40 µm	temporal	1.09091
glaucoma	53	53OS	48	F	16	36	-25.86	-4.25	OS	40 µm	temporal	1.14286
glaucoma	53	53OS	48	F	16	36	-25.86	-4.25	OS	40 µm	temporal	1.15789
glaucoma	53	53OS	48	F	16	36	-25.86	-4.25	OS	40 µm	inferior	1.4
glaucoma	53	53OS	48	F	16	36	-25.86	-4.25	OS	40 µm	inferior	2
glaucoma	53	53OS	48	F	16	36	-25.86	-4.25	OS	40 µm	inferior	1.09524
glaucoma	53	53OS	48	F	16	36	-25.86	-4.25	OS	80 µm	superior	1.11111
glaucoma	53	53OS	48	F	16	36	-25.86	-4.25	OS	80 µm	superior	1.08333
glaucoma	53	53OS	48	F	16	36	-25.86	-4.25	OS	80 µm	superior	1.11111
glaucoma	53	53OS	48	F	16	36	-25.86	-4.25	OS	80 µm	temporal	1.15385
glaucoma	53	53OS	48	F	16	36	-25.86	-4.25	OS	80 µm	temporal	1.5
glaucoma	53	53OS	48	F	16	36	-25.86	-4.25	OS	80 µm	temporal	1.66667
glaucoma	53	53OS	48	F	16	36	-25.86	-4.25	OS	80 µm	inferior	1.25
glaucoma	53	53OS	48	F	16	36	-25.86	-4.25	OS	80 µm	inferior	1.1
glaucoma	53	53OS	48	F	16	36	-25.86	-4.25	OS	80 µm	inferior	1.22222
glaucoma	55	55OS	70	F	18	34	-20.71	1	OS	Anterior Surface	superior	1.05
glaucoma	55	55OS	70	F	18	34	-20.71	1	OS	Anterior Surface	superior
glaucoma	55	55OS	70	F	18	34	-20.71	1	OS	Anterior Surface	superior
glaucoma	55	55OS	70	F	18	34	-20.71	1	OS	Anterior Surface	temporal	1.27273
glaucoma	55	55OS	70	F	18	34	-20.71	1	OS	Anterior Surface	temporal
glaucoma	55	55OS	70	F	18	34	-20.71	1	OS	Anterior Surface	temporal
glaucoma	55	55OS	70	F	18	34	-20.71	1	OS	Anterior Surface	inferior
glaucoma	55	55OS	70	F	18	34	-20.71	1	OS	Anterior Surface	inferior
glaucoma	55	55OS	70	F	18	34	-20.71	1	OS	Anterior Surface	inferior
glaucoma	55	55OS	70	F	18	34	-20.71	1	OS	40 µm	superior	1.55556
glaucoma	55	55OS	70	F	18	34	-20.71	1	OS	40 µm	superior	1.1
glaucoma	55	55OS	70	F	18	34	-20.71	1	OS	40 µm	superior	1.71429
glaucoma	55	55OS	70	F	18	34	-20.71	1	OS	40 µm	temporal	1.5
glaucoma	55	55OS	70	F	18	34	-20.71	1	OS	40 µm	temporal	1.66667
glaucoma	55	55OS	70	F	18	34	-20.71	1	OS	40 µm	temporal
glaucoma	55	55OS	70	F	18	34	-20.71	1	OS	40 µm	inferior	1.66667
glaucoma	55	55OS	70	F	18	34	-20.71	1	OS	40 µm	inferior
glaucoma	55	55OS	70	F	18	34	-20.71	1	OS	40 µm	inferior
glaucoma	55	55OS	70	F	18	34	-20.71	1	OS	80 µm	superior	1.2
glaucoma	55	55OS	70	F	18	34	-20.71	1	OS	80 µm	superior	1.27273
glaucoma	55	55OS	70	F	18	34	-20.71	1	OS	80 µm	superior	1.09091
glaucoma	55	55OS	70	F	18	34	-20.71	1	OS	80 µm	temporal	1.69231
glaucoma	55	55OS	70	F	18	34	-20.71	1	OS	80 µm	temporal	1.83333
glaucoma	55	55OS	70	F	18	34	-20.71	1	OS	80 µm	temporal	1.5
glaucoma	55	55OS	70	F	18	34	-20.71	1	OS	80 µm	inferior	1
glaucoma	55	55OS	70	F	18	34	-20.71	1	OS	80 µm	inferior	1.16667
glaucoma	55	55OS	70	F	18	34	-20.71	1	OS	80 µm	inferior	1.88889
glaucoma	57	57OD	73	M	15	56	-15.52	0.625	OD	Anterior Surface	superior	1.61538
glaucoma	57	57OD	73	M	15	56	-15.52	0.625	OD	Anterior Surface	superior	1.53846
glaucoma	57	57OD	73	M	15	56	-15.52	0.625	OD	Anterior Surface	superior	1.66667
glaucoma	57	57OD	73	M	15	56	-15.52	0.625	OD	Anterior Surface	temporal	1.55556
glaucoma	57	57OD	73	M	15	56	-15.52	0.625	OD	Anterior Surface	temporal	2.21053
glaucoma	57	57OD	73	M	15	56	-15.52	0.625	OD	Anterior Surface	temporal	1.85714
glaucoma	57	57OD	73	M	15	56	-15.52	0.625	OD	Anterior Surface	inferior	1.2
glaucoma	57	57OD	73	M	15	56	-15.52	0.625	OD	Anterior Surface	inferior	1.28571
glaucoma	57	57OD	73	M	15	56	-15.52	0.625	OD	Anterior Surface	superior	1.11111
glaucoma	57	57OD	73	M	15	56	-15.52	0.625	OD	40 µm	superior	1.07692
glaucoma	57	57OD	73	M	15	56	-15.52	0.625	OD	40 µm	superior	1
glaucoma	57	57OD	73	M	15	56	-15.52	0.625	OD	40 µm	superior	1.4375
glaucoma	57	57OD	73	M	15	56	-15.52	0.625	OD	40 µm	temporal	1.36364
glaucoma	57	57OD	73	M	15	56	-15.52	0.625	OD	40 µm	temporal	1.33333
glaucoma	57	57OD	73	M	15	56	-15.52	0.625	OD	40 µm	temporal	1.77778
glaucoma	57	57OD	73	M	15	56	-15.52	0.625	OD	40 µm	inferior	1
glaucoma	57	57OD	73	M	15	56	-15.52	0.625	OD	40 µm	inferior	1.625
glaucoma	57	57OD	73	M	15	56	-15.52	0.625	OD	40 µm	inferior	2.83333
glaucoma	57	57OD	73	M	15	56	-15.52	0.625	OD	80 µm	superior	1.05556
glaucoma	57	57OD	73	M	15	56	-15.52	0.625	OD	80 µm	superior	2.45455
glaucoma	57	57OD	73	M	15	56	-15.52	0.625	OD	80 µm	superior	1.5
glaucoma	57	57OD	73	M	15	56	-15.52	0.625	OD	80 µm	temporal	1.57143
glaucoma	57	57OD	73	M	15	56	-15.52	0.625	OD	80 µm	temporal	1.08333
glaucoma	57	57OD	73	M	15	56	-15.52	0.625	OD	80 µm	temporal	1.5
glaucoma	57	57OD	73	M	15	56	-15.52	0.625	OD	80 µm	inferior	1.66667
glaucoma	57	57OD	73	M	15	56	-15.52	0.625	OD	80 µm	inferior	1.8
glaucoma	57	57OD	73	M	15	56	-15.52	0.625	OD	80 µm	inferior	1.375
glaucoma	21	21OS	64	M	16	48	-3.4	-0.375	OS	Anterior Surface	superior	1.53527
glaucoma	21	21OS	64	M	16	48	-3.4	-0.375	OS	Anterior Surface	superior	1.36111
glaucoma	21	21OS	64	M	16	48	-3.4	-0.375	OS	Anterior Surface	superior	1.32332
glaucoma	21	21OS	64	M	16	48	-3.4	-0.375	OS	Anterior Surface	temporal	1.10224
glaucoma	21	21OS	64	M	16	48	-3.4	-0.375	OS	Anterior Surface	temporal	1.68314
glaucoma	21	21OS	64	M	16	48	-3.4	-0.375	OS	Anterior Surface	temporal	1.39195
glaucoma	21	21OS	64	M	16	48	-3.4	-0.375	OS	Anterior Surface	inferior	1.18023
glaucoma	21	21OS	64	M	16	48	-3.4	-0.375	OS	Anterior Surface	inferior	1.29701
glaucoma	21	21OS	64	M	16	48	-3.4	-0.375	OS	Anterior Surface	inferior
glaucoma	21	21OS	64	M	16	48	-3.4	-0.375	OS	40 µm	superior	1.12804
glaucoma	21	21OS	64	M	16	48	-3.4	-0.375	OS	40 µm	superior	1.41026
glaucoma	21	21OS	64	M	16	48	-3.4	-0.375	OS	40 µm	superior	1.554
glaucoma	21	21OS	64	M	16	48	-3.4	-0.375	OS	40 µm	temporal	1.47714
glaucoma	21	21OS	64	M	16	48	-3.4	-0.375	OS	40 µm	temporal
glaucoma	21	21OS	64	M	16	48	-3.4	-0.375	OS	40 µm	temporal
glaucoma	21	21OS	64	M	16	48	-3.4	-0.375	OS	40 µm	inferior	1.14197
glaucoma	21	21OS	64	M	16	48	-3.4	-0.375	OS	40 µm	inferior	1.12526
glaucoma	21	21OS	64	M	16	48	-3.4	-0.375	OS	40 µm	inferior
glaucoma	21	21OS	64	M	16	48	-3.4	-0.375	OS	80 µm	superior	1.17876
glaucoma	21	21OS	64	M	16	48	-3.4	-0.375	OS	80 µm	superior	1.06238
glaucoma	21	21OS	64	M	16	48	-3.4	-0.375	OS	80 µm	superior	1.44231
glaucoma	21	21OS	64	M	16	48	-3.4	-0.375	OS	80 µm	temporal	1.05482
glaucoma	21	21OS	64	M	16	48	-3.4	-0.375	OS	80 µm	temporal	1.408
glaucoma	21	21OS	64	M	16	48	-3.4	-0.375	OS	80 µm	temporal
glaucoma	21	21OS	64	M	16	48	-3.4	-0.375	OS	80 µm	inferior	1.84462
glaucoma	21	21OS	64	M	16	48	-3.4	-0.375	OS	80 µm	inferior	2.09017
glaucoma	21	21OS	64	M	16	48	-3.4	-0.375	OS	80 µm	inferior
glaucoma	29	29OD	69	M	15	62	-3.9	-0.875	OD	Anterior Surface	superior	1.22419
glaucoma	29	29OD	69	M	15	62	-3.9	-0.875	OD	Anterior Surface	inferior	3.68872
glaucoma	29	29OD	69	M	15	62	-3.9	-0.875	OD	Anterior Surface	superior	2.72364
glaucoma	29	29OD	69	M	15	62	-3.9	-0.875	OD	Anterior Surface	temporal
glaucoma	29	29OD	69	M	15	62	-3.9	-0.875	OD	Anterior Surface	temporal
glaucoma	29	29OD	69	M	15	62	-3.9	-0.875	OD	Anterior Surface	temporal
glaucoma	29	29OD	69	M	15	62	-3.9	-0.875	OD	Anterior Surface	inferior	1.6
glaucoma	29	29OD	69	M	15	62	-3.9	-0.875	OD	Anterior Surface	inferior	2.3
glaucoma	29	29OD	69	M	15	62	-3.9	-0.875	OD	Anterior Surface	inferior	2.25
glaucoma	29	29OD	69	M	15	62	-3.9	-0.875	OD	40 µm	superior	4.5
glaucoma	29	29OD	69	M	15	62	-3.9	-0.875	OD	40 µm	superior	2.41261
glaucoma	29	29OD	69	M	15	62	-3.9	-0.875	OD	40 µm	superior
glaucoma	29	29OD	69	M	15	62	-3.9	-0.875	OD	40 µm	temporal	1.125
glaucoma	29	29OD	69	M	15	62	-3.9	-0.875	OD	40 µm	temporal	1.83333
glaucoma	29	29OD	69	M	15	62	-3.9	-0.875	OD	40 µm	temporal
glaucoma	29	29OD	69	M	15	62	-3.9	-0.875	OD	40 µm	inferior	1.85714
glaucoma	29	29OD	69	M	15	62	-3.9	-0.875	OD	40 µm	inferior	2.51241
glaucoma	29	29OD	69	M	15	62	-3.9	-0.875	OD	40 µm	inferior	2.49429
glaucoma	29	29OD	69	M	15	62	-3.9	-0.875	OD	80 µm	superior	1.41667
glaucoma	29	29OD	69	M	15	62	-3.9	-0.875	OD	80 µm	superior	1.66667
glaucoma	29	29OD	69	M	15	62	-3.9	-0.875	OD	80 µm	superior	1.2
glaucoma	29	29OD	69	M	15	62	-3.9	-0.875	OD	80 µm	temporal	2.57143
glaucoma	29	29OD	69	M	15	62	-3.9	-0.875	OD	80 µm	temporal	2.25
glaucoma	29	29OD	69	M	15	62	-3.9	-0.875	OD	80 µm	temporal
glaucoma	29	29OD	69	M	15	62	-3.9	-0.875	OD	80 µm	inferior	1.05
glaucoma	29	29OD	69	M	15	62	-3.9	-0.875	OD	80 µm	inferior	1.1
glaucoma	29	29OD	69	M	15	62	-3.9	-0.875	OD	80 µm	inferior	1.1
glaucoma	29	29OS	69	M	13	64	-1.2	-0.625	OS	Anterior Surface	inferior	3.66667
glaucoma	29	29OS	69	M	13	64	-1.2	-0.625	OS	Anterior Surface	superior	2
glaucoma	29	29OS	69	M	13	64	-1.2	-0.625	OS	Anterior Surface	superior	2.22222
glaucoma	29	29OS	69	M	13	64	-1.2	-0.625	OS	Anterior Surface	temporal	2.4
glaucoma	29	29OS	69	M	13	64	-1.2	-0.625	OS	Anterior Surface	temporal
glaucoma	29	29OS	69	M	13	64	-1.2	-0.625	OS	Anterior Surface	temporal
glaucoma	29	29OS	69	M	13	64	-1.2	-0.625	OS	Anterior Surface	inferior
glaucoma	29	29OS	69	M	13	64	-1.2	-0.625	OS	Anterior Surface	inferior
glaucoma	29	29OS	69	M	13	64	-1.2	-0.625	OS	Anterior Surface	inferior
glaucoma	29	29OS	69	M	13	64	-1.2	-0.625	OS	40 µm	superior	1.71429
glaucoma	29	29OS	69	M	13	64	-1.2	-0.625	OS	40 µm	superior	1.33333
glaucoma	29	29OS	69	M	13	64	-1.2	-0.625	OS	40 µm	superior	1.42857
glaucoma	29	29OS	69	M	13	64	-1.2	-0.625	OS	40 µm	temporal	1.125
glaucoma	29	29OS	69	M	13	64	-1.2	-0.625	OS	40 µm	temporal
glaucoma	29	29OS	69	M	13	64	-1.2	-0.625	OS	40 µm	temporal
glaucoma	29	29OS	69	M	13	64	-1.2	-0.625	OS	40 µm	inferior
glaucoma	29	29OS	69	M	13	64	-1.2	-0.625	OS	40 µm	inferior
glaucoma	29	29OS	69	M	13	64	-1.2	-0.625	OS	40 µm	inferior
glaucoma	29	29OS	69	M	13	64	-1.2	-0.625	OS	80 µm	superior	1.57143
glaucoma	29	29OS	69	M	13	64	-1.2	-0.625	OS	80 µm	superior	1.22222
glaucoma	29	29OS	69	M	13	64	-1.2	-0.625	OS	80 µm	superior	1.26316
glaucoma	29	29OS	69	M	13	64	-1.2	-0.625	OS	80 µm	temporal	1.4
glaucoma	29	29OS	69	M	13	64	-1.2	-0.625	OS	80 µm	temporal	1.25
glaucoma	29	29OS	69	M	13	64	-1.2	-0.625	OS	80 µm	temporal	2.66667
glaucoma	29	29OS	69	M	13	64	-1.2	-0.625	OS	80 µm	inferior	1.375
glaucoma	29	29OS	69	M	13	64	-1.2	-0.625	OS	80 µm	inferior	1.36364
glaucoma	29	29OS	69	M	13	64	-1.2	-0.625	OS	80 µm	inferior	1.63636
glaucoma	41	41OD	57	M	21	66	-12	-9	OD	Anterior Surface	superior	1.7
glaucoma	41	41OD	57	M	21	66	-12	-9	OD	Anterior Surface	superior	2
glaucoma	41	41OD	57	M	21	66	-12	-9	OD	Anterior Surface	superior	1.1
glaucoma	41	41OD	57	M	21	66	-12	-9	OD	Anterior Surface	temporal	1.77778
glaucoma	41	41OD	57	M	21	66	-12	-9	OD	Anterior Surface	temporal	1.42857
glaucoma	41	41OD	57	M	21	66	-12	-9	OD	Anterior Surface	temporal	2.2
glaucoma	41	41OD	57	M	21	66	-12	-9	OD	Anterior Surface	inferior
glaucoma	41	41OD	57	M	21	66	-12	-9	OD	Anterior Surface	inferior
glaucoma	41	41OD	57	M	21	66	-12	-9	OD	Anterior Surface	inferior
glaucoma	41	41OD	57	M	21	66	-12	-9	OD	40 µm	superior
glaucoma	41	41OD	57	M	21	66	-12	-9	OD	40 µm	superior
glaucoma	41	41OD	57	M	21	66	-12	-9	OD	40 µm	superior
glaucoma	41	41OD	57	M	21	66	-12	-9	OD	40 µm	temporal	1.16667
glaucoma	41	41OD	57	M	21	66	-12	-9	OD	40 µm	temporal	1.83333
glaucoma	41	41OD	57	M	21	66	-12	-9	OD	40 µm	temporal	1.18182
glaucoma	41	41OD	57	M	21	66	-12	-9	OD	40 µm	inferior	1.44444
glaucoma	41	41OD	57	M	21	66	-12	-9	OD	40 µm	inferior
glaucoma	41	41OD	57	M	21	66	-12	-9	OD	40 µm	inferior
glaucoma	41	41OD	57	M	21	66	-12	-9	OD	80 µm	superior	1.09091
glaucoma	41	41OD	57	M	21	66	-12	-9	OD	80 µm	superior	1.125
glaucoma	41	41OD	57	M	21	66	-12	-9	OD	80 µm	superior	1.66667
glaucoma	41	41OD	57	M	21	66	-12	-9	OD	80 µm	temporal	1.83333
glaucoma	41	41OD	57	M	21	66	-12	-9	OD	80 µm	temporal	1.14286
glaucoma	41	41OD	57	M	21	66	-12	-9	OD	80 µm	temporal	1.4
glaucoma	41	41OD	57	M	21	66	-12	-9	OD	80 µm	inferior	1
glaucoma	41	41OD	57	M	21	66	-12	-9	OD	80 µm	inferior	1.4
glaucoma	41	41OD	57	M	21	66	-12	-9	OD	80 µm	inferior	2.57143
normal	6	6OS	40	F	12	98	0.08	-1.5	OS	Anterior Surface	superior	1.08333
normal	6	6OS	40	F	12	98	0.08	-1.5	OS	Anterior Surface	superior	1.61538
normal	6	6OS	40	F	12	98	0.08	-1.5	OS	Anterior Surface	superior	3
normal	6	6OS	40	F	12	98	0.08	-1.5	OS	Anterior Surface	temporal	1.4
normal	6	6OS	40	F	12	98	0.08	-1.5	OS	Anterior Surface	temporal	2.30769
normal	6	6OS	40	F	12	98	0.08	-1.5	OS	Anterior Surface	temporal	4.16667
normal	6	6OS	40	F	12	98	0.08	-1.5	OS	Anterior Surface	inferior	1.47059
normal	6	6OS	40	F	12	98	0.08	-1.5	OS	Anterior Surface	inferior	2
normal	6	6OS	40	F	12	98	0.08	-1.5	OS	Anterior Surface	inferior	1.21429
normal	6	6OS	40	F	12	98	0.08	-1.5	OS	40 µm	superior	1.69231
normal	6	6OS	40	F	12	98	0.08	-1.5	OS	40 µm	superior	1.55556
normal	6	6OS	40	F	12	98	0.08	-1.5	OS	40 µm	superior	2
normal	6	6OS	40	F	12	98	0.08	-1.5	OS	40 µm	temporal	2.71429
normal	6	6OS	40	F	12	98	0.08	-1.5	OS	40 µm	temporal	1.11111
normal	6	6OS	40	F	12	98	0.08	-1.5	OS	40 µm	temporal	1.78571
normal	6	6OS	40	F	12	98	0.08	-1.5	OS	40 µm	inferior	2.25
normal	6	6OS	40	F	12	98	0.08	-1.5	OS	40 µm	inferior	1.18182
normal	6	6OS	40	F	12	98	0.08	-1.5	OS	40 µm	inferior	2.6
normal	6	6OS	40	F	12	98	0.08	-1.5	OS	80 µm	superior	2.88889
normal	6	6OS	40	F	12	98	0.08	-1.5	OS	80 µm	superior	2
normal	6	6OS	40	F	12	98	0.08	-1.5	OS	80 µm	superior	1.75
normal	6	6OS	40	F	12	98	0.08	-1.5	OS	80 µm	temporal	1
normal	6	6OS	40	F	12	98	0.08	-1.5	OS	80 µm	temporal	1.30769
normal	6	6OS	40	F	12	98	0.08	-1.5	OS	80 µm	temporal	1.42857
normal	6	6OS	40	F	12	98	0.08	-1.5	OS	80 µm	inferior	2.33333
normal	6	6OS	40	F	12	98	0.08	-1.5	OS	80 µm	inferior	1.5
normal	6	6OS	40	F	12	98	0.08	-1.5	OS	80 µm	inferior	1.07143
normal	7	7OD	39	F	11	104	0.12	-1.5	OD	Anterior Surface	superior	1.84615
normal	7	7OD	39	F	11	104	0.12	-1.5	OD	Anterior Surface	superior	1.875
normal	7	7OD	39	F	11	104	0.12	-1.5	OD	Anterior Surface	superior	1.07143
normal	7	7OD	39	F	11	104	0.12	-1.5	OD	Anterior Surface	temporal	2.14286
normal	7	7OD	39	F	11	104	0.12	-1.5	OD	Anterior Surface	temporal	1.07143
normal	7	7OD	39	F	11	104	0.12	-1.5	OD	Anterior Surface	temporal	1.08696
normal	7	7OD	39	F	11	104	0.12	-1.5	OD	Anterior Surface	inferior	1.13333
normal	7	7OD	39	F	11	104	0.12	-1.5	OD	Anterior Surface	inferior	1.36364
normal	7	7OD	39	F	11	104	0.12	-1.5	OD	Anterior Surface	inferior	1.375
normal	7	7OD	39	F	11	104	0.12	-1.5	OD	40 µm	superior	1.9
normal	7	7OD	39	F	11	104	0.12	-1.5	OD	40 µm	superior	1.38462
normal	7	7OD	39	F	11	104	0.12	-1.5	OD	40 µm	superior	2.125
normal	7	7OD	39	F	11	104	0.12	-1.5	OD	40 µm	temporal	1.55556
normal	7	7OD	39	F	11	104	0.12	-1.5	OD	40 µm	temporal	1.36364
normal	7	7OD	39	F	11	104	0.12	-1.5	OD	40 µm	temporal	1
normal	7	7OD	39	F	11	104	0.12	-1.5	OD	40 µm	inferior	1.16667
normal	7	7OD	39	F	11	104	0.12	-1.5	OD	40 µm	inferior	1.5
normal	7	7OD	39	F	11	104	0.12	-1.5	OD	40 µm	inferior	1.13333
normal	7	7OD	39	F	11	104	0.12	-1.5	OD	80 µm	superior	1.4
normal	7	7OD	39	F	11	104	0.12	-1.5	OD	80 µm	superior	1.45455
normal	7	7OD	39	F	11	104	0.12	-1.5	OD	80 µm	superior	1.3
normal	7	7OD	39	F	11	104	0.12	-1.5	OD	80 µm	temporal	2.18182
normal	7	7OD	39	F	11	104	0.12	-1.5	OD	80 µm	temporal	1.5
normal	7	7OD	39	F	11	104	0.12	-1.5	OD	80 µm	temporal	1.29412
normal	7	7OD	39	F	11	104	0.12	-1.5	OD	80 µm	inferior	1.35714
normal	7	7OD	39	F	11	104	0.12	-1.5	OD	80 µm	inferior	2.125
normal	7	7OD	39	F	11	104	0.12	-1.5	OD	80 µm	inferior	1
normal	7	7OS	39	F	14	102	0.22	-1.5	OS	Anterior Surface	superior	1.33333
normal	7	7OS	39	F	14	102	0.22	-1.5	OS	Anterior Surface	superior	2.125
normal	7	7OS	39	F	14	102	0.22	-1.5	OS	Anterior Surface	superior	1.57143
normal	7	7OS	39	F	14	102	0.22	-1.5	OS	Anterior Surface	temporal	2.4
normal	7	7OS	39	F	14	102	0.22	-1.5	OS	Anterior Surface	temporal	2
normal	7	7OS	39	F	14	102	0.22	-1.5	OS	Anterior Surface	temporal	2.5
normal	7	7OS	39	F	14	102	0.22	-1.5	OS	Anterior Surface	inferior	1.08333
normal	7	7OS	39	F	14	102	0.22	-1.5	OS	Anterior Surface	inferior	1.9
normal	7	7OS	39	F	14	102	0.22	-1.5	OS	Anterior Surface	inferior	1.41667
normal	7	7OS	39	F	14	102	0.22	-1.5	OS	40 µm	superior	1.07143
normal	7	7OS	39	F	14	102	0.22	-1.5	OS	40 µm	superior	2.07692
normal	7	7OS	39	F	14	102	0.22	-1.5	OS	40 µm	superior	1.5
normal	7	7OS	39	F	14	102	0.22	-1.5	OS	40 µm	temporal	1.0625
normal	7	7OS	39	F	14	102	0.22	-1.5	OS	40 µm	temporal	1.3
normal	7	7OS	39	F	14	102	0.22	-1.5	OS	40 µm	temporal	1.33333
normal	7	7OS	39	F	14	102	0.22	-1.5	OS	40 µm	inferior	2.28571
normal	7	7OS	39	F	14	102	0.22	-1.5	OS	40 µm	inferior	1.42857
normal	7	7OS	39	F	14	102	0.22	-1.5	OS	40 µm	inferior	1.28571
normal	7	7OS	39	F	14	102	0.22	-1.5	OS	80 µm	superior	2.125
normal	7	7OS	39	F	14	102	0.22	-1.5	OS	80 µm	superior	1.44444
normal	7	7OS	39	F	14	102	0.22	-1.5	OS	80 µm	superior	1.625
normal	7	7OS	39	F	14	102	0.22	-1.5	OS	80 µm	temporal	1
normal	7	7OS	39	F	14	102	0.22	-1.5	OS	80 µm	temporal	1.14286
normal	7	7OS	39	F	14	102	0.22	-1.5	OS	80 µm	temporal	2.375
normal	7	7OS	39	F	14	102	0.22	-1.5	OS	80 µm	inferior	1.375
normal	7	7OS	39	F	14	102	0.22	-1.5	OS	80 µm	inferior	1.375
normal	7	7OS	39	F	14	102	0.22	-1.5	OS	80 µm	inferior	1.45455
normal	8	8OD	30	M	16	116	-0.25	-3.5	OD	Anterior Surface	superior	1
normal	8	8OD	30	M	16	116	-0.25	-3.5	OD	Anterior Surface	superior	1
normal	8	8OD	30	M	16	116	-0.25	-3.5	OD	Anterior Surface	superior	1.25
normal	8	8OD	30	M	16	116	-0.25	-3.5	OD	Anterior Surface	temporal	1.71429
normal	8	8OD	30	M	16	116	-0.25	-3.5	OD	Anterior Surface	temporal	1.5
normal	8	8OD	30	M	16	116	-0.25	-3.5	OD	Anterior Surface	temporal	1.66667
normal	8	8OD	30	M	16	116	-0.25	-3.5	OD	Anterior Surface	inferior	1
normal	8	8OD	30	M	16	116	-0.25	-3.5	OD	Anterior Surface	inferior	1.25
normal	8	8OD	30	M	16	116	-0.25	-3.5	OD	Anterior Surface	inferior	3.6
normal	8	8OD	30	M	16	116	-0.25	-3.5	OD	40 µm	superior	1.25
normal	8	8OD	30	M	16	116	-0.25	-3.5	OD	40 µm	superior	1.375
normal	8	8OD	30	M	16	116	-0.25	-3.5	OD	40 µm	superior	1.08333
normal	8	8OD	30	M	16	116	-0.25	-3.5	OD	40 µm	temporal	1.1
normal	8	8OD	30	M	16	116	-0.25	-3.5	OD	40 µm	temporal	1.3
normal	8	8OD	30	M	16	116	-0.25	-3.5	OD	40 µm	temporal	1.44444
normal	8	8OD	30	M	16	116	-0.25	-3.5	OD	40 µm	inferior	1.33333
normal	8	8OD	30	M	16	116	-0.25	-3.5	OD	40 µm	inferior	1.375
normal	8	8OD	30	M	16	116	-0.25	-3.5	OD	40 µm	inferior	1.57143
normal	8	8OD	30	M	16	116	-0.25	-3.5	OD	80 µm	superior	1.36364
normal	8	8OD	30	M	16	116	-0.25	-3.5	OD	80 µm	superior	1.38462
normal	8	8OD	30	M	16	116	-0.25	-3.5	OD	80 µm	superior	1.375
normal	8	8OD	30	M	16	116	-0.25	-3.5	OD	80 µm	temporal	1.08333
normal	8	8OD	30	M	16	116	-0.25	-3.5	OD	80 µm	temporal	1.3
normal	8	8OD	30	M	16	116	-0.25	-3.5	OD	80 µm	temporal	1.81818
normal	8	8OD	30	M	16	116	-0.25	-3.5	OD	80 µm	inferior	1.05263
normal	8	8OD	30	M	16	116	-0.25	-3.5	OD	80 µm	inferior	1
normal	8	8OD	30	M	16	116	-0.25	-3.5	OD	80 µm	inferior	1.33333
normal	8	8OS	30	M	15	112	-0.34	-4	OS	Anterior Surface	superior	1.5
normal	8	8OS	30	M	15	112	-0.34	-4	OS	Anterior Surface	superior	1.57143
normal	8	8OS	30	M	15	112	-0.34	-4	OS	Anterior Surface	superior	5.33333
normal	8	8OS	30	M	15	112	-0.34	-4	OS	Anterior Surface	temporal	1.63636
normal	8	8OS	30	M	15	112	-0.34	-4	OS	Anterior Surface	temporal	2
normal	8	8OS	30	M	15	112	-0.34	-4	OS	Anterior Surface	temporal	2.4
normal	8	8OS	30	M	15	112	-0.34	-4	OS	Anterior Surface	inferior	1.75
normal	8	8OS	30	M	15	112	-0.34	-4	OS	Anterior Surface	inferior	1.55556
normal	8	8OS	30	M	15	112	-0.34	-4	OS	Anterior Surface	inferior	1.07692
normal	8	8OS	30	M	15	112	-0.34	-4	OS	40 µm	superior	1.5
normal	8	8OS	30	M	15	112	-0.34	-4	OS	40 µm	superior	1
normal	8	8OS	30	M	15	112	-0.34	-4	OS	40 µm	superior	1.85714
normal	8	8OS	30	M	15	112	-0.34	-4	OS	40 µm	temporal	2.11111
normal	8	8OS	30	M	15	112	-0.34	-4	OS	40 µm	temporal	1.42857
normal	8	8OS	30	M	15	112	-0.34	-4	OS	40 µm	temporal	1.33333
normal	8	8OS	30	M	15	112	-0.34	-4	OS	40 µm	inferior	1.55556
normal	8	8OS	30	M	15	112	-0.34	-4	OS	40 µm	inferior	2.71429
normal	8	8OS	30	M	15	112	-0.34	-4	OS	40 µm	inferior	1.66667
normal	8	8OS	30	M	15	112	-0.34	-4	OS	80 µm	superior	2.625
normal	8	8OS	30	M	15	112	-0.34	-4	OS	80 µm	superior	1.4
normal	8	8OS	30	M	15	112	-0.34	-4	OS	80 µm	superior	1.3
normal	8	8OS	30	M	15	112	-0.34	-4	OS	80 µm	temporal	1.05882
normal	8	8OS	30	M	15	112	-0.34	-4	OS	80 µm	temporal	2.5
normal	8	8OS	30	M	15	112	-0.34	-4	OS	80 µm	temporal	1.14286
normal	8	8OS	30	M	15	112	-0.34	-4	OS	80 µm	inferior	1.16667
normal	8	8OS	30	M	15	112	-0.34	-4	OS	80 µm	inferior	1.07692
normal	8	8OS	30	M	15	112	-0.34	-4	OS	80 µm	inferior	1.2
normal	12	12OD	28	M	17	96	0.82	-0.5	OD	Anterior Surface	superior	1.5
normal	12	12OD	28	M	17	96	0.82	-0.5	OD	Anterior Surface	superior	1.25
normal	12	12OD	28	M	17	96	0.82	-0.5	OD	Anterior Surface	superior	1.85714
normal	12	12OD	28	M	17	96	0.82	-0.5	OD	Anterior Surface	temporal	1.30769
normal	12	12OD	28	M	17	96	0.82	-0.5	OD	Anterior Surface	temporal	2.85714
normal	12	12OD	28	M	17	96	0.82	-0.5	OD	Anterior Surface	temporal	1.7
normal	12	12OD	28	M	17	96	0.82	-0.5	OD	Anterior Surface	inferior	2
normal	12	12OD	28	M	17	96	0.82	-0.5	OD	Anterior Surface	inferior	1.66667
normal	12	12OD	28	M	17	96	0.82	-0.5	OD	Anterior Surface	inferior	1.85714
normal	12	12OD	28	M	17	96	0.82	-0.5	OD	40 µm	superior	1.5
normal	12	12OD	28	M	17	96	0.82	-0.5	OD	40 µm	superior	1.25
normal	12	12OD	28	M	17	96	0.82	-0.5	OD	40 µm	superior	1.85714
normal	12	12OD	28	M	17	96	0.82	-0.5	OD	40 µm	temporal	1.30769
normal	12	12OD	28	M	17	96	0.82	-0.5	OD	40 µm	temporal	2.85714
normal	12	12OD	28	M	17	96	0.82	-0.5	OD	40 µm	temporal	1.7
normal	12	12OD	28	M	17	96	0.82	-0.5	OD	40 µm	inferior	2
normal	12	12OD	28	M	17	96	0.82	-0.5	OD	40 µm	inferior	1.66667
normal	12	12OD	28	M	17	96	0.82	-0.5	OD	40 µm	inferior	1.85714
normal	12	12OD	28	M	17	96	0.82	-0.5	OD	80 µm	superior	1.2
normal	12	12OD	28	M	17	96	0.82	-0.5	OD	80 µm	superior	1
normal	12	12OD	28	M	17	96	0.82	-0.5	OD	80 µm	superior	1.11765
normal	12	12OD	28	M	17	96	0.82	-0.5	OD	80 µm	temporal	1.14286
normal	12	12OD	28	M	17	96	0.82	-0.5	OD	80 µm	temporal	1.46154
normal	12	12OD	28	M	17	96	0.82	-0.5	OD	80 µm	temporal	2.6
normal	12	12OD	28	M	17	96	0.82	-0.5	OD	80 µm	inferior	1.1
normal	12	12OD	28	M	17	96	0.82	-0.5	OD	80 µm	inferior	2
normal	12	12OD	28	M	17	96	0.82	-0.5	OD	80 µm	inferior	1.5
normal	12	12OS	28	M	17	98	0.45	-0.5	OS	Anterior Surface	superior	1.6875
normal	12	12OS	28	M	17	98	0.45	-0.5	OS	Anterior Surface	superior	2.2
normal	12	12OS	28	M	17	98	0.45	-0.5	OS	Anterior Surface	superior	1.25
normal	12	12OS	28	M	17	98	0.45	-0.5	OS	Anterior Surface	temporal	1.1
normal	12	12OS	28	M	17	98	0.45	-0.5	OS	Anterior Surface	temporal	1.33333
normal	12	12OS	28	M	17	98	0.45	-0.5	OS	Anterior Surface	temporal	2.2
normal	12	12OS	28	M	17	98	0.45	-0.5	OS	Anterior Surface	inferior	2.5
normal	12	12OS	28	M	17	98	0.45	-0.5	OS	Anterior Surface	inferior	1.08333
normal	12	12OS	28	M	17	98	0.45	-0.5	OS	Anterior Surface	inferior	1
normal	12	12OS	28	M	17	98	0.45	-0.5	OS	40 µm	superior	1.09091
normal	12	12OS	28	M	17	98	0.45	-0.5	OS	40 µm	superior	2.25
normal	12	12OS	28	M	17	98	0.45	-0.5	OS	40 µm	superior	1
normal	12	12OS	28	M	17	98	0.45	-0.5	OS	40 µm	temporal	1.28571
normal	12	12OS	28	M	17	98	0.45	-0.5	OS	40 µm	temporal	1.375
normal	12	12OS	28	M	17	98	0.45	-0.5	OS	40 µm	temporal	2.625
normal	12	12OS	28	M	17	98	0.45	-0.5	OS	40 µm	inferior	1.06667
normal	12	12OS	28	M	17	98	0.45	-0.5	OS	40 µm	inferior	1.08333
normal	12	12OS	28	M	17	98	0.45	-0.5	OS	40 µm	inferior	1.18182
normal	12	12OS	28	M	17	98	0.45	-0.5	OS	80 µm	superior	1.33333
normal	12	12OS	28	M	17	98	0.45	-0.5	OS	80 µm	superior	1.11111
normal	12	12OS	28	M	17	98	0.45	-0.5	OS	80 µm	superior	1
normal	12	12OS	28	M	17	98	0.45	-0.5	OS	80 µm	temporal	1
normal	12	12OS	28	M	17	98	0.45	-0.5	OS	80 µm	temporal	1
normal	12	12OS	28	M	17	98	0.45	-0.5	OS	80 µm	temporal	2
normal	12	12OS	28	M	17	98	0.45	-0.5	OS	80 µm	inferior	1.44444
normal	12	12OS	28	M	17	98	0.45	-0.5	OS	80 µm	inferior	1.25
normal	12	12OS	28	M	17	98	0.45	-0.5	OS	80 µm	inferior	1.375
normal	13	13OD	30	F	15	86	-0.1	-0.25	OD	Anterior Surface	superior	1.5
normal	13	13OD	30	F	15	86	-0.1	-0.25	OD	Anterior Surface	superior	1.57143
normal	13	13OD	30	F	15	86	-0.1	-0.25	OD	Anterior Surface	superior	1.2
normal	13	13OD	30	F	15	86	-0.1	-0.25	OD	Anterior Surface	temporal	2.16667
normal	13	13OD	30	F	15	86	-0.1	-0.25	OD	Anterior Surface	temporal	1.25
normal	13	13OD	30	F	15	86	-0.1	-0.25	OD	Anterior Surface	temporal	1.11111
normal	13	13OD	30	F	15	86	-0.1	-0.25	OD	Anterior Surface	inferior	1.55556
normal	13	13OD	30	F	15	86	-0.1	-0.25	OD	Anterior Surface	inferior	2.75
normal	13	13OD	30	F	15	86	-0.1	-0.25	OD	Anterior Surface	inferior	1.71429
normal	13	13OD	30	F	15	86	-0.1	-0.25	OD	40 µm	superior	1.25
normal	13	13OD	30	F	15	86	-0.1	-0.25	OD	40 µm	superior	1.625
normal	13	13OD	30	F	15	86	-0.1	-0.25	OD	40 µm	superior	2
normal	13	13OD	30	F	15	86	-0.1	-0.25	OD	40 µm	temporal	1.63636
normal	13	13OD	30	F	15	86	-0.1	-0.25	OD	40 µm	temporal	1.81818
normal	13	13OD	30	F	15	86	-0.1	-0.25	OD	40 µm	temporal	1.66667
normal	13	13OD	30	F	15	86	-0.1	-0.25	OD	40 µm	inferior	1.25
normal	13	13OD	30	F	15	86	-0.1	-0.25	OD	40 µm	inferior	1.38462
normal	13	13OD	30	F	15	86	-0.1	-0.25	OD	40 µm	inferior	1.36842
normal	13	13OD	30	F	15	86	-0.1	-0.25	OD	80 µm	superior	1.1
normal	13	13OD	30	F	15	86	-0.1	-0.25	OD	80 µm	superior	1
normal	13	13OD	30	F	15	86	-0.1	-0.25	OD	80 µm	superior	2.125
normal	13	13OD	30	F	15	86	-0.1	-0.25	OD	80 µm	temporal	1.8125
normal	13	13OD	30	F	15	86	-0.1	-0.25	OD	80 µm	temporal	1.1
normal	13	13OD	30	F	15	86	-0.1	-0.25	OD	80 µm	temporal	1.9
normal	13	13OD	30	F	15	86	-0.1	-0.25	OD	80 µm	inferior	2.25
normal	13	13OD	30	F	15	86	-0.1	-0.25	OD	80 µm	inferior	2.66667
normal	13	13OD	30	F	15	86	-0.1	-0.25	OD	80 µm	inferior	1.33333
normal	13	13OS	30	F	13	90	-0.33	-1.25	OS	Anterior Surface	superior	1
normal	13	13OS	30	F	13	90	-0.33	-1.25	OS	Anterior Surface	superior	1.66667
normal	13	13OS	30	F	13	90	-0.33	-1.25	OS	Anterior Surface	superior	1.5
normal	13	13OS	30	F	13	90	-0.33	-1.25	OS	Anterior Surface	temporal	1.23077
normal	13	13OS	30	F	13	90	-0.33	-1.25	OS	Anterior Surface	temporal	1.36364
normal	13	13OS	30	F	13	90	-0.33	-1.25	OS	Anterior Surface	temporal	1.5
normal	13	13OS	30	F	13	90	-0.33	-1.25	OS	Anterior Surface	inferior	1.25
normal	13	13OS	30	F	13	90	-0.33	-1.25	OS	Anterior Surface	inferior	1.11111
normal	13	13OS	30	F	13	90	-0.33	-1.25	OS	Anterior Surface	inferior	1.57143
normal	13	13OS	30	F	13	90	-0.33	-1.25	OS	40 µm	superior	3.16667
normal	13	13OS	30	F	13	90	-0.33	-1.25	OS	40 µm	superior	1
normal	13	13OS	30	F	13	90	-0.33	-1.25	OS	40 µm	superior	1.18182
normal	13	13OS	30	F	13	90	-0.33	-1.25	OS	40 µm	temporal	1.46667
normal	13	13OS	30	F	13	90	-0.33	-1.25	OS	40 µm	temporal	1.53846
normal	13	13OS	30	F	13	90	-0.33	-1.25	OS	40 µm	temporal	1.16667
normal	13	13OS	30	F	13	90	-0.33	-1.25	OS	40 µm	inferior	2.88889
normal	13	13OS	30	F	13	90	-0.33	-1.25	OS	40 µm	inferior	1.3
normal	13	13OS	30	F	13	90	-0.33	-1.25	OS	40 µm	inferior	2.375
normal	13	13OS	30	F	13	90	-0.33	-1.25	OS	80 µm	superior	1.42857
normal	13	13OS	30	F	13	90	-0.33	-1.25	OS	80 µm	superior	2.44444
normal	13	13OS	30	F	13	90	-0.33	-1.25	OS	80 µm	superior	1.2
normal	13	13OS	30	F	13	90	-0.33	-1.25	OS	80 µm	temporal	1.33333
normal	13	13OS	30	F	13	90	-0.33	-1.25	OS	80 µm	temporal	1.5
normal	13	13OS	30	F	13	90	-0.33	-1.25	OS	80 µm	temporal	2.625
normal	13	13OS	30	F	13	90	-0.33	-1.25	OS	80 µm	inferior	1.63636
normal	13	13OS	30	F	13	90	-0.33	-1.25	OS	80 µm	inferior	1.53333
normal	13	13OS	30	F	13	90	-0.33	-1.25	OS	80 µm	inferior	1
normal	16	16OD	37	F	13	88	0.15	1	OD	Anterior Surface	superior	1.2
normal	16	16OD	37	F	13	88	0.15	1	OD	Anterior Surface	superior	1.375
normal	16	16OD	37	F	13	88	0.15	1	OD	Anterior Surface	superior	1.18182
normal	16	16OD	37	F	13	88	0.15	1	OD	Anterior Surface	temporal	1.08333
normal	16	16OD	37	F	13	88	0.15	1	OD	Anterior Surface	temporal	3.2
normal	16	16OD	37	F	13	88	0.15	1	OD	Anterior Surface	temporal	1
normal	16	16OD	37	F	13	88	0.15	1	OD	Anterior Surface	inferior	1.83333
normal	16	16OD	37	F	13	88	0.15	1	OD	Anterior Surface	inferior	2.125
normal	16	16OD	37	F	13	88	0.15	1	OD	Anterior Surface	inferior	1.16667
normal	16	16OD	37	F	13	88	0.15	1	OD	40 µm	superior	1.42857
normal	16	16OD	37	F	13	88	0.15	1	OD	40 µm	superior	1.11111
normal	16	16OD	37	F	13	88	0.15	1	OD	40 µm	superior	1.27273
normal	16	16OD	37	F	13	88	0.15	1	OD	40 µm	temporal	1.375
normal	16	16OD	37	F	13	88	0.15	1	OD	40 µm	temporal	2.6
normal	16	16OD	37	F	13	88	0.15	1	OD	40 µm	temporal	1.66667
normal	16	16OD	37	F	13	88	0.15	1	OD	40 µm	inferior	1.44444
normal	16	16OD	37	F	13	88	0.15	1	OD	40 µm	inferior	1.2
normal	16	16OD	37	F	13	88	0.15	1	OD	40 µm	inferior	1.4
normal	16	16OD	37	F	13	88	0.15	1	OD	80 µm	superior	1.625
normal	16	16OD	37	F	13	88	0.15	1	OD	80 µm	superior	1.5
normal	16	16OD	37	F	13	88	0.15	1	OD	80 µm	superior	1
normal	16	16OD	37	F	13	88	0.15	1	OD	80 µm	temporal	1.8
normal	16	16OD	37	F	13	88	0.15	1	OD	80 µm	temporal	1.6
normal	16	16OD	37	F	13	88	0.15	1	OD	80 µm	temporal	1.57143
normal	16	16OD	37	F	13	88	0.15	1	OD	80 µm	inferior	2.75
normal	16	16OD	37	F	13	88	0.15	1	OD	80 µm	inferior	1.2
normal	16	16OD	37	F	13	88	0.15	1	OD	80 µm	inferior	1.25
